# Supplementary material for: Nuclear calcium signatures are associated with root development
Source: Nat Commun. 2019 Oct 25;10:4865. doi: 10.1038/s41467-019-12845-8 (PMC6814746; doi:10.1038/s41467-019-12845-8)
Supplement: Supplementary file 5 — Supplementary Data 1 [file 41467_2019_12845_MOESM5_ESM.zip]

Archive with 29 entries (20 files):
- calcium_splike_analysis_submission/
- calcium_splike_analysis_submission/.DS_Store
- __MACOSX/
- __MACOSX/calcium_splike_analysis_submission/
- __MACOSX/calcium_splike_analysis_submission/._.DS_Store
- calcium_splike_analysis_submission/LICENSE
- __MACOSX/calcium_splike_analysis_submission/._LICENSE
- calcium_splike_analysis_submission/output/
- calcium_splike_analysis_submission/output/.DS_Store
- __MACOSX/calcium_splike_analysis_submission/output/
- __MACOSX/calcium_splike_analysis_submission/output/._.DS_Store
- __MACOSX/calcium_splike_analysis_submission/._output
- calcium_splike_analysis_submission/README.md
- __MACOSX/calcium_splike_analysis_submission/._README.md
- calcium_splike_analysis_submission/scripts/
- calcium_splike_analysis_submission/scripts/.DS_Store
- __MACOSX/calcium_splike_analysis_submission/scripts/
- __MACOSX/calcium_splike_analysis_submission/scripts/._.DS_Store
- calcium_splike_analysis_submission/scripts/analyse_spikes.py
- __MACOSX/calcium_splike_analysis_submission/scripts/._analyse_spikes.py
- __MACOSX/calcium_splike_analysis_submission/._scripts
- calcium_splike_analysis_submission/data/
- calcium_splike_analysis_submission/data/All_data_values.xlsx
- __MACOSX/calcium_splike_analysis_submission/data/
- __MACOSX/calcium_splike_analysis_submission/data/._All_data_values.xlsx
- calcium_splike_analysis_submission/data/.DS_Store
- __MACOSX/calcium_splike_analysis_submission/data/._.DS_Store
- __MACOSX/calcium_splike_analysis_submission/._data
- __MACOSX/._calcium_splike_analysis_submission
