# Supplementary material for: Nuclear calcium signatures are associated with root development
Source: Nat Commun. 2019 Oct 25;10:4865. doi: 10.1038/s41467-019-12845-8 (PMC6814746; doi:10.1038/s41467-019-12845-8)
Supplement: Supplementary file 5 — Supplementary Data 1 [file 41467_2019_12845_MOESM5_ESM.zip › calcium_splike_analysis_submission/README.md]

Data and scripts to be provided as SI for paper, either as `.zip` archive or via link to GitLab repository (my preference)

### Format of excel spreadsheet
The excel spreadsheets need to be formatted in the following way:

|       |   A  | B               | C              | D |
|:-----:|:----:|:---------------:|:--------------:|:-:|
| **1** |      | 2017-06-17 - P1 |2017-06-17 - P1 |...|
| **2** | 1    | ROI 1           | ROI 2          |...|
| **3** | 1    | 10572.25        | 9275           |...|
| **4** | 4    | 10572.25        | 9337.75        |...|
| **5** | 7    | 11129.5         | 9484.75        |...|
| **6** | 10   | 11096           | 9554.25        |...|
| **7** | ...  | ...             |...             |...|

Where A:2 is the time between data points for the time/frame no. data (1 if column is in seconds anyway). The time data runs from A:3 to A:n.

The first row contains a unique identifier for each plant, can be of any form but 'date - plant number' works well.
The second row contains the ROI number for that trace.
And the following rows contain the trace data from B:3 to B:n.

Each sheet in the spreadsheet contains data for a different genotype and must be named accordingly.

### Analysis script for calcium spike data

Script `./scripts/analyse_spikes.py` takes an excel spreadsheet containg spiking traces and caculates the rise and fall times for each trace

Run from base directory, i.e.:

`./scripts/analyse_spikes.py ./data/All_data_values.xlsx`

This will create the `./ouput/All_data_values.xlsxplots` directory which contains a figure for each trace showning the original signal with the polynomial fit, the detrended data with the start, peak, and end times for the pulse, and the gradient of the detrended data showing the same points. The rise and fall sections of the pulse are also highlighted.

Also created is the `./output/All_data_values.xlsx_time.csv` file containing the rise time and fall time for all the traces in the original spreadsheet for further statistical analysis. It is worth going through the figures for each signal to check for anomalous traces and to remove those from the spreadsheet, as the assumptions for the trace analysis may not be met for each trace, but be careful not to cherrypick your data!

### Assumptions for trace analysis
- Background signal can be adequately removed with a polynomial detrending.
- There is only one spike per signal and this spike has the maximum value for the detrended signal.
- The data for the duration of the pulse is sufficiently smooth

### Method
For the peak rise and fall times.
First the original signal is detrended by subtracting a fit polynomial of order 3 (or 4, consult legend for cubic/quartic fit) to remove the majority of background signal. Then the peak is found by assuming this has the maximum value of signal for the detrended data. From the peak, we then take the first point before that point in time where both the detrended signal and the gradient of the detrended signal both fall below a certain threshold (in this case both 0.05 arbitrary units). The same is done moving forward in time to find the end of the pulse. The rise time is calculated to be the time from the start of the pulse, found as above, to the peak, and the fall time is calculated as the time from the peak to the end of the pulse. The duration of the peak is simply the sum of these two values.

### Requirements
This script requires the package `xlrd` for parsing Excel spreadsheets to install: `pip install xlrd`


### Run time
Analysis of the 228 traces supplied in All_data_values.xlsx takes less than 5mins on a 2014 MacBook Pro
