# Supplementary material for: Nuclear calcium signatures are associated with root development
Source: Nat Commun. 2019 Oct 25;10:4865. doi: 10.1038/s41467-019-12845-8 (PMC6814746; doi:10.1038/s41467-019-12845-8)
Supplement: Supplementary file 5 — Supplementary Data 1 [file 41467_2019_12845_MOESM5_ESM.zip › calcium_splike_analysis_submission/scripts/analyse_spikes.py]

import os
import csv
import argparse

import matplotlib.pyplot as plt
import numpy as np
from xlrd import open_workbook


def import_spreadsheet(data_path):
    wb = open_workbook(data_path)

    traces_dict = {}
    time_dict = {}
    i = 0
    for sheet in wb.sheets():
        t_list = []
        dt = int(sheet.cell(1, 0).value)
        for row in range(2, sheet.nrows):
            t = sheet.cell(row, 0).value
            if t is not "":
                t_list.append(t)
        time_dict[sheet.name] = t_list

        traces_dict[str(sheet.name)] = {}

        for col in range(1, sheet.ncols):
            plant_name = str(sheet.cell(0, col).value)
            plant_name = plant_name.replace(" ", "-")
            ROI_name = str(sheet.cell(1, col).value)
            trace_list = []
            for row in range(2, sheet.nrows):
                value = sheet.cell(row, col).value
                try:
                    trace_list.append(float(value))
                except ValueError:
                    pass
                    # trace_list.append(float(0))

            traces_dict[str(sheet.name)][plant_name + "." + ROI_name] = trace_list
            i += 1
    return traces_dict, time_dict, dt


def main():
    # os.chdir(os.path.dirname(os.path.abspath(__file__)))
    # data_path = "All_Data_values.xlsx"
    data_path = args.xl_path

    traces_dict, time_dict, dt = import_spreadsheet(data_path)

    # csv_path = os.path.join('../output/', data_path + '_time.csv')
    csv_path = os.path.join('./output/', os.path.basename(data_path) + '_time.csv')

    out_handle = open(csv_path, "w")

    csv_writer = csv.writer(out_handle, delimiter=",")

    def plot_data(x, y, dt,  base_title, title):
        x = [xi * dt for xi in x]

        if not os.path.exists("./output"):
            os.makedirs("./output")

        out_dir = "./output/" + os.path.basename(data_path) + "plots" + base_title

        if not os.path.exists(out_dir):
            os.makedirs(out_dir)

        out_name = title + ".png"
        out_path = os.path.join(out_dir, out_name)

        fit_order = 4
        if fit_order == 3:
            fit_type = "Cubic fit"
        elif fit_order == 4:
            fit_type = "Quartic fit"
        else:
            fit_type = "Polynomial fit"
        
        y_fit = np.poly1d(np.polyfit(x, y, fit_order))(x)
        y_detrended = [p - d for p, d in zip(y, y_fit)]
        y_detrended = [yi / max(y_detrended) for yi in y_detrended]

        diff = np.gradient(y_detrended)

        y_tol = 0.05
        diff_tol = 0.05

        y_peak = max(y_detrended)
        x_peak_point = y_detrended.index(y_peak)
        x_peak = x[x_peak_point]
        diff_peak = diff[x_peak_point]

        # to the left
        current_y = y_peak

        current_diff = diff_peak
        current_point = 0

        while current_y > y_tol or abs(current_diff) > diff_tol:
            current_point += 1
            current_y = y_detrended[x_peak_point - current_point]
            current_diff = diff[x_peak_point - current_point]

        left_min_point = x_peak_point - current_point

        # to the right
        current_y = y_peak

        current_diff = diff_peak
        current_point = 0
        while current_y > y_tol or abs(current_diff) > diff_tol:
            current_point -= 1
            try:
                current_y = y_detrended[x_peak_point - current_point]
                current_diff = diff[x_peak_point - current_point]
            except:
                current_y = 0
                current_diff = 0

        right_min_point = x_peak_point - current_point
        try:
            rise_time = x_peak - x[left_min_point]
            fall_time = x[right_min_point] - x_peak
        except IndexError:
            rise_time = 0
            fall_time = 0
        legend_font_size = 8
        left_min_point = max(0, left_min_point)
        right_min_point = min(right_min_point, len(y_detrended) - 1)
        
        font_size = 10
        
        plt.figure(figsize=(10, 8))
        plt.suptitle(str(title))

        plt.subplot(311)
        plt.plot(x, y, label="Signal")
        plt.plot(x, y_fit, label=fit_type)
        plt.legend(loc=0, prop={'size': legend_font_size})
        plt.ylabel("intensity (A.U.)", fontsize=font_size)

        ax1 = plt.subplot(312)
        plt.plot(x, y_detrended, label="Detrended Signal")
        plt.plot(x_peak, y_peak, marker='o', color="red", label="Peak")
        plt.plot(x[left_min_point], y_detrended[left_min_point], 'o', color='green', label="Start")
        plt.plot(x[right_min_point], y_detrended[right_min_point], 'o', color='blue', label="Finish")
        plt.plot(x, [0] * len(x))
        plt.legend(loc=0, prop={'size': legend_font_size})
        plt.ylabel("Normalised Intensity", fontsize=font_size)
        ax1.axvspan(x[left_min_point], x_peak, alpha=0.2, color='green')
        ax1.axvspan(x_peak, x[right_min_point], alpha=0.2, color='red')
        plt.ylim([-0.6, 1.2])

        ax2 = plt.subplot(313)
        plt.plot(x, diff, label="Signal Gradient")
        plt.plot(x_peak, diff_peak, 'o', color="red", label="Gradient at Peak")
        plt.plot(x, [0] * len(x))
        plt.legend(loc=0, prop={'size': legend_font_size})
        plt.ylabel("Gradient", fontsize=font_size)
        plt.xlabel("Time (seconds)", fontsize=font_size)
        ax2.axvspan(x[left_min_point], x_peak, alpha=0.2, color='green')
        ax2.axvspan(x_peak, x[right_min_point], alpha=0.2, color='red')

        # plt.show()
        plt.savefig(out_path)
        plt.close()
        return rise_time, fall_time

    header_string = ["genotype", "date", "plant", "ROI", "rise time (seconds)", "fall time (seconds)"]
    csv_writer.writerow(header_string)
    c = 0
    for sheet, plants in traces_dict.iteritems():
        time = time_dict[sheet]
        for plant, trace in plants.iteritems():
            x = time[0:len(trace)]
            y = trace

            geno = sheet.split(" ")[0]
            date = plant.split("---")[0].replace("/", "-")
            try:
                plant_no = plant.split("---")[1].split(".")[0]
            except IndexError:
                plant_no = "Nan"
            try:
                ROI_no = plant.split("---")[1].split(".")[1]
            except IndexError:
                ROI_no = "Nan"

            rise, fall = plot_data(x, y, dt, data_path.split('.')[0], geno + " " + date + " " + plant_no + " " + ROI_no)

            csv_string = [geno, date, plant_no, ROI_no, str(rise), str(fall)]
            print(csv_string)
            csv_writer.writerow(csv_string)

            c += 1
    print "Traces Analysed: ", c

    out_handle.close()
    return 0


if __name__ == "__main__":
    parser = argparse.ArgumentParser(description=__doc__)
    parser.add_argument("xl_path")
    args = parser.parse_args()
    main()
