# Supplementary material for: Nuclear calcium signatures are associated with root development
Source: Nat Commun. 2019 Oct 25;10:4865. doi: 10.1038/s41467-019-12845-8 (PMC6814746; doi:10.1038/s41467-019-12845-8)
Supplement: Supplementary file 5 — Supplementary Data 1 [file 41467_2019_12845_MOESM5_ESM.zip › calcium_splike_analysis_submission/data/All_data_values.xlsx]

## Sheet: WT - traces
	2017-01-13- plant 1	2017-01-13- plant 1	2017-01-13- plant 1	2017-01-13- plant 1	2017-01-13- plant 1	2017-01-13- plant 1	2017-01-13- plant 1	2017-01-13- plant 1	2017-01-13- plant 1	2017-01-13- plant 1	2017-01-13- plant 1	2017-01-13- plant 1	2017-01-23 - Plant 1	2017-01-23 - Plant 1	2017-01-23 - Plant 1	2017-01-23 - Plant 1	2017-01-23 - Plant 1	2017-01-23 - Plant 1	2017-01-23 - Plant 1	2017-01-23 - Plant 1	2017-01-23 - Plant 1	2017-01-23 - Plant 1	2017-01-23 - Plant 1	2017-01-23 - Plant 1	2017-01-23 - Plant 1	2017-01-23 - Plant 1	2017-01-23 - Plant 1	2017-01-23 - Plant 2	2017-01-23 - Plant 2	2017-01-23 - Plant 2	2017-01-23 - Plant 2	2017-01-23 - Plant 2	2017-01-23 - Plant 2	2017-01-23 - Plant 2	2017-01-23 - Plant 2	2017-01-23 - Plant 2	2017-01-23 - Plant 2	2017-01-23 - Plant 2	2017-01-24 - Plant 1	2017-01-24 - Plant 1	2017-01-24 - Plant 1	2017-01-24 - Plant 1	2017-01-24 - Plant 1	2017-01-24 - Plant 1	2017-01-24 - Plant 1	2017-01-24 - Plant 1	2017-01-24 - Plant 1	2017-01-24 - Plant 1	2017-01-24 - Plant 1
3	ROI 1	ROI 2	ROI 3	ROI 4-1	ROI 4-2	ROI 4-3	ROI 5	ROI 6	ROI 7	ROI 8	ROI 9	ROI 10	ROI 2	ROI 3	ROI 4	ROI 5	ROI 6	ROI 7	ROI 8	ROI 9	ROI 10	ROI 11	ROI 12	ROI 13	ROI 14	ROI 15	ROI 16	ROI 1	ROI 2	ROI 3	ROI 4	ROI 5	ROI 6	ROI 8	ROI 9	ROI 10	ROI 11	ROI 12	ROI 1	ROI 2	ROI 3	ROI 4	ROI 6	ROI 7	ROI 9	ROI 10	ROI 11	ROI 12	ROI 13
1	21518.2	33699.3	60719.2	26737.5	25724.3	26318	37988.5	28578.5	38123.1	34821.4	33903.2	10949.9	14016.8	15325.3	10620.3	11379.1	7117.38	8028.62	6964.17	8868	7930.11	10474	9845.56	12260	12854.1	14752.7	13822.7	24990.7	21637.8	20817.1	27410.2	13564.9	18240.6	25618.4	16474.1	24005.1	22210.9	23258.2	1733.12	1962.38	1727.88	2187.67	1973.22	1546.56	1771.75	1592	1326.5	1308.88	1330
2	21475.5	33603.1	59907.5	26921.7	26318	25825.7	37727	28647	38139.7	34355.6	34424	10830.9	13598.7	15280	10657.6	11296.2	7106.62	7896.12	7085.5	8745.67	7897.11	10502.1	9904.22	12479.3	13059.3	14693.7	13430.8	24760.9	21424.5	21143.9	28080.8	13887.8	17734.6	25571.5	16348	23307.6	21906.8	23070	1744.88	1969.25	1730.19	2177.17	1976.44	1550.78	1770.5	1595.5	1324.25	1307.25	1332.75
3	21787.6	33763.2	59676.9	26692.9	25825.7	25856.2	37798.3	28632.5	37884.3	35175.9	34150.3	10767.2	13636.7	15339.4	10599.7	11218	7111.25	8111	7029	8844.11	7738.33	10512	9714.33	12473.5	12905.9	14792.2	13552.2	24595.9	21414.9	21301.1	27416.4	13415.4	17742	25754.9	16483.6	23270	21897.2	23109.5	1742.62	1970.12	1734.5	2172	1971	1553.22	1771.67	1592.5	1328.75	1308.12	1336.5
4	21954	33682.9	59309.8	26968.2	25856.2	26170.6	37901.8	28665.5	37966.6	35258.8	33913	10996.7	13552.3	15429.7	10527.1	11309.3	7236.25	8289.12	6787.67	8727.89	7887.56	10529	10106.2	12548.5	13036	14567.6	13392.7	24336.9	21562.9	20988.1	27378.9	13403.1	17742.1	25784.1	16234	23406.4	21974.1	23364.9	1748.75	1980	1731.88	2176.42	1969.22	1548.44	1777.92	1589.75	1326.25	1301.12	1341.25
5	21764.5	33886.5	60064.2	27172	26170.6	26168.6	37918.1	28632.5	37848	35036.5	34072.6	11113.7	13246	15477	10472.6	11155.6	7019.12	7843.5	6952.83	8856.44	7948	10365.2	9806	12593.5	13067.8	14678.4	13185.2	24580	21547.8	20818.1	27719.2	13623.6	17996.9	25386.2	16338.6	23404.8	22198.6	23191.5	1777.38	1971.62	1738.44	2181.75	1964.44	1554.44	1772.25	1587.62	1324.62	1306.12	1329
6	21676.1	34013.5	60408.2	26758.9	26168.6	25923.3	37692.8	28808.6	38052.7	35529.2	34193.2	10971	13413.4	15403	10516.2	11061.1	7090.38	8189.38	6857.67	8750.11	7735.22	10424.8	9844.78	12509.2	12893	14510.2	13401.3	24180.6	21526.4	21041	27470.4	13557.9	17811.3	25498.4	16724.6	23576.8	22171.8	23102	1748.38	1970.62	1734.69	2173.42	1963.44	1556	1769.92	1582.88	1323.88	1303	1334
7	21887.1	33803.7	59828.2	27027.1	25923.3	25897.6	37294.1	28912.7	39894.8	34584.2	33585.2	10667.8	13430.2	15412.9	10456.7	11139.9	7210.38	8327	6906.83	8736.33	7619.89	10287.7	10059.1	12431.9	13008	14691.1	13274	24624.1	21232.8	20993.2	27354.8	13572.1	17866.4	25499.2	16514	23708.1	21899.1	23340.7	1751.12	1969.62	1731.38	2173.58	1967.22	1558.33	1771.67	1585.12	1323.62	1304.5	1334.75
8	21587.3	33573.7	59377.2	27433	25897.6	26067.5	37547.5	28537	37963.5	34953.3	33754.9	10868.3	13451.4	15357	10479.7	11094.7	7268.88	8207.12	7007.67	8866.78	7661.11	10355.8	9878.78	12623.2	13079.6	14741.8	13192.6	24582.6	21197.8	20770.5	27527.1	13618.8	17944.9	25341.5	16569.7	23625.2	22173.2	23111	1786.62	1969.62	1740.88	2175.33	1960.44	1557.22	1765.58	1583.62	1327.38	1307.62	1332.5
9	21822.4	33595.5	59417.2	27263.2	26067.5	25868.5	37372.3	28614.9	38441.6	34899.6	33973.2	10925.4	13285.6	15387.9	10414.3	11134.3	6913.25	8140.88	6875.5	8886.11	7796.22	10307	9972	12385.6	13136.6	14787.7	13269.8	24538.3	21454	20938	27455.9	13773.5	17798.3	25314.8	16760.3	23668.5	22090.6	23373.8	1791.88	1963.88	1736.31	2174.75	1969.89	1561.67	1774.33	1578.25	1325.25	1303	1335.25
10	21823.2	33420.3	59521.9	26832.4	25868.5	25865.4	37316	28850.6	38162.1	34997.2	33926	10435.9	13246	15372.5	10517.1	11183.2	6997.5	8195.25	6916.33	8693.11	7469.78	10451.8	9889.33	12177.5	13158.1	14620	13283.2	24528.8	21512.9	21007.6	27531.3	13699.9	17539.7	25433	16409.4	23685	21843.6	23126.2	1793.25	1968.75	1742.06	2175.08	1965.67	1557.89	1769.67	1579.62	1323.12	1303.38	1338
11	21611.3	33595	59341.9	26640.6	25865.4	26394.9	37326.6	28890.9	37889.5	34974.7	33968.9	10908.4	13123.6	15428.2	10311.7	11310.8	7238.38	8040.12	7098.83	8672.78	7613.56	10322.8	9924.56	12440.4	13057.3	14851.1	13272.9	24290.2	21199.8	21074.5	27369.7	13553.1	17826.9	25216.2	16485.9	23504.4	22108.6	23386.1	1799.25	1967	1752.44	2177.25	1960.56	1556.56	1768.08	1586.12	1326.12	1308.12	1337
12	21387.5	33827.7	59439.1	27173	26394.9	26128.4	37286	28728.7	37696.6	35006.7	33987.2	10708.4	13320.7	15682.3	10493.7	11279.9	7126.88	8040.12	7153	8539.33	7765.22	10194.3	9867.89	12561.8	13012.8	14805.7	13295.1	24508.1	21217.9	21221	27316.4	13569.2	17728.8	25604.6	16540.7	23280.9	21845.1	23169.8	1792.88	1965.62	1745.12	2176.83	1958.44	1560.56	1770.08	1594.62	1328.62	1301.5	1337.25
13	21753.5	33428.3	59124.3	26671.6	26128.4	26151	37354.5	28624.1	38134.5	35407.3	33828.7	10944.8	12979.5	15568.7	10475.4	11317.6	7305.75	8012.38	7164.5	8724.11	7533.33	10072	9854.11	12500.2	13049.8	14426.1	13126.3	24437.6	21380.5	20792.9	27174.3	13632.9	17659.2	25913.2	16340.7	23526.1	22050.8	23491.9	1796.38	1972.25	1746.19	2178.75	1957.22	1563.33	1773.25	1584.25	1320.25	1306.38	1334.25
14	21745	33630	58720.3	26501.7	26151	26048.6	39318	28573.6	38115.5	35276	33858.8	11043.6	13069.5	15576.7	10433.1	11127.6	7184.25	8218.5	6920.67	8802.89	7584.78	10022.8	9758.89	12704.3	12953.9	14546.8	13111.4	24195.8	21336.8	21009.5	27479.7	13555.7	17679.3	25623.1	16338	23558.6	21939.4	23619.8	1798	1966.12	1751.69	2176.17	1951.78	1558.33	1771.5	1587.12	1320.88	1306.12	1334.75
15	21814.5	33354.4	58807.2	26949.3	26048.6	26841.3	39019.6	28574.1	37923.7	34947.5	34145.2	10904.3	13052.4	15589.5	10500.1	11292.3	7083.88	8430.25	6733.83	8827.11	7714	10297.1	10183.1	12587.1	12888.1	14704	12962.5	24445	21206.4	20939.5	27238.7	13503.7	17605.1	25438.4	16493.1	22952.1	22172.8	23569.8	1795	1978	1747.88	2175.58	1957.33	1559.67	1775.33	1580.62	1326.25	1299.62	1333
16	21940.1	33583.8	58562.5	26751	26841.3	26348.9	37283.9	28784.2	38158	34615.7	33809.6	10874.9	13147	15452.4	10398	11256.9	7187.75	8104.5	6969	8598.44	7437.11	10309.7	9865	12556.8	13121.8	14864.2	12990.7	24429.3	21136	20811.4	27621.2	13677.1	17641.1	25449.6	16377.2	23381.5	22096.9	23198.4	1794.25	1971.88	1752.62	2174.42	1957.22	1564.22	1777.75	1582.5	1320	1298.12	1329.75
17	21857	33364.2	58592.8	26274.2	26348.9	26292.7	39080.4	28784.5	37691.5	34540.2	33959.1	10842.8	13211.5	15481	10467.7	11215	7112.88	8239.88	6919.67	8747	7541	10260.8	9880.78	12547.8	13020.6	14718.4	13100.2	24318.6	21136.4	21039.2	27479.2	13545.4	17664.2	25739.9	16477	23291.6	22013	23311.1	1796.38	1971.62	1755	2173.08	1956.44	1560.89	1772.83	1582.75	1327.75	1297.62	1327.5
18	21714.7	33320.2	58772.4	26845.9	26292.7	26424.7	39255.2	28834.7	37446.9	35009.6	33857.2	11021.1	13235.2	15578.6	10396.2	11351.8	7105.38	8357.12	6914.83	8743.67	7766.33	10459.8	9768.89	12549.9	13067.2	14813.7	13063.5	24405.9	21180.2	20981	27669.9	13680.2	17746.2	25567	16612.7	23133.6	21741.5	23134.5	1803.5	1966.88	1757.88	2173.17	1962.56	1568.56	1776.42	1576.75	1324	1302	1337
19	21866.9	33638.2	57925.4	26796	26424.7	26486	39297.2	28580.1	37721.8	34792.7	33681.5	10996.4	13168.8	15486.9	10398.7	11383.4	7152.25	8405.38	6968.67	8620.56	7630.11	10277.3	9929.22	12547.6	12975.9	14682.1	13114.8	24328	20989.6	20625.6	27659.8	13722.2	17645.6	25904	16451	23378.5	22165.1	23496.4	1800	1968	1760.06	2170.17	1961.22	1555.89	1776.67	1583.75	1324.25	1302	1336
20	21670.7	33424.9	57310.6	26579.4	26486	26262.2	38935.5	28770.8	37760.8	34730.5	34012.5	10944.4	13291.1	15539	10571.4	11294.1	7181.38	8311.62	6969.17	8830.89	7608.89	10221.2	9866.56	12559.6	13133.6	14708.9	13006.4	24360.8	21438.9	20633.1	27280.3	13565.2	17519	25772.1	16178.4	23616	21786.6	23201.3	1798.5	1972.25	1763.75	2177.25	1950.78	1569.56	1782.5	1579	1317.38	1298	1338.25
21	21746	33446.6	57448.8	26555.9	26262.2	25702.4	39215.5	28766.3	37673.4	34760.7	33743.5	10985.7	12961.6	15514.8	10444.7	11204.1	7056.38	7997	7090	8716.67	7663.11	10244.2	9909.22	12541.7	13272.7	14768.7	13109.6	24265.3	21086.5	21100.4	27297.3	13613.1	17800.6	25781.5	16508.2	23636.6	21773.8	23338.5	1790.38	1967.12	1761.5	2172.5	1952.78	1568.22	1782.92	1579	1330.25	1296.12	1330.75
22	21860.9	33342.8	57414.7	26597.9	25702.4	26696.4	39111.4	28829.1	37755.9	35235.8	33644	11013.6	12965.9	15390	10407.9	11114.8	7219.75	8264	6878	8730.89	7926.22	10324	9873.56	12683.4	13052.6	14789.7	13084.2	24218.8	21686	20835.2	27353.1	13653.9	17623.5	25873.6	16525.7	23596.5	21915.2	23306.8	1787.5	1967.75	1759.88	2173	1956.67	1566.89	1784.75	1578.5	1317.88	1300.25	1340.75
23	22064	35206.8	57344.9	26862.7	26696.4	26720.2	38706	28628.3	37601.1	35694.7	34020.1	11019.2	13066.9	15395.4	10339.7	11426.1	7100.62	8188.38	6774.17	8816.22	7472.11	10103	9744.78	12746.8	12923.5	14651.3	13489.8	24079.4	20887.4	20823.6	27370.4	13736.4	17747.6	25236.6	16356.7	23366.2	22170.2	23632.1	1780.12	1966.38	1764.38	2174	1944.56	1562.44	1784.67	1576.88	1318.5	1293.62	1336.75
24	22002.9	35110.9	57644.2	26704.2	26720.2	26113.4	39001.2	28829.7	37473.6	34839.5	33992	10781.9	12974.3	15513.3	10346.1	11277.3	7269.5	8100.12	6785.33	8758.22	7447.56	10225.9	9993.67	12465.1	13100.8	14857.8	13067.8	24303.9	20853	20811.2	27449.3	13741.4	17468.1	25730.5	16645.9	23382.1	22001.9	23307.3	1785.25	1968.38	1767.81	2173.33	1945.11	1567.22	1785.5	1577.38	1318.38	1297.88	1329.25
25	22191.9	33959.7	58260.8	26911.5	26113.4	26432.1	38803.5	28452.1	37622	35199.4	33675.9	11026.1	12842.1	15414.6	10382.2	11347.6	7120.25	8336.25	7006.17	8953.22	7536.44	10095.8	9952.67	12735.6	13109.1	14768.2	13344.3	24056.4	21305.5	20729.1	27382.1	13710.6	17702.6	25655.1	16159	23374.2	21595.6	23108.8	1791.5	1959.5	1758.31	2172.17	1951.78	1570	1786.17	1572.38	1316.5	1298.88	1333.5
26	21972	33827.6	58194	27010.6	26432.1	26574	38953.6	28766.5	37408.8	34862.5	33754.5	10901.5	12924.9	15499.3	10323.7	11333.7	7024	8173.88	6792.17	8707.78	7558.56	10180.3	9689.22	12741.7	13124.4	14961	13022.1	23931.8	21086.6	21034.5	27539.8	13648.9	17666.2	25937.9	16569.3	23127.8	22167.2	23176.9	1788.75	1964.25	1766	2173.42	1943.56	1562.11	1783.67	1577.62	1321.75	1294.25	1334
27	22133.9	35127.2	57478.2	27040.6	26574	27031.8	38537.9	28821.7	37296.8	35079.7	33949.5	10597.6	13028.2	15442.8	10332.4	11388.8	7076.62	8248.25	6779.33	8887.11	7450.33	10175.8	10181.2	12420	13201.9	14736.6	12941.6	23986.7	21132.5	20789.2	27223.9	13662.4	17702.6	25616.9	16410.9	23411.1	22046.2	23203.9	1799.62	1968.5	1779.25	2167.5	1947.22	1562.44	1786	1574.75	1314.12	1302.75	1331
28	21913.8	34993.5	57914.1	26938.6	27031.8	26864.4	38720.3	28732.5	37432	34835.2	34001.1	11246.5	12797.1	15361.7	10379.8	11372.3	7210	8137.5	6965.5	8572	7609.56	10237.7	10111.6	12723.7	13308.5	14998.4	12757.7	24006.7	21069	20920	27364.3	13831.9	17638.5	26054.2	16517	23731.2	21884.8	23188.8	1801.75	1973.62	1774.88	2167.42	1946.33	1561.44	1783.75	1573.62	1319.12	1299.38	1325
29	22238.5	34843.3	56939.2	26638.7	26864.4	26568	38853.7	28834.2	37690.9	34891.8	33874.9	11064.4	12858.2	15495.9	10430.1	11478.9	7223.25	8138.75	6852.67	8779.44	7315.44	10072.2	9836.67	12744.4	13118.9	14778.9	12919.7	23867.1	21313.4	20981.6	27932.9	13551.6	17815.3	25790	16457	23266.5	21766.5	23011.8	1812.5	1974.88	1779.69	2166.17	1944	1569.67	1783.5	1566.38	1320.12	1299.5	1332.5
30	22222.7	34874.8	57605.2	26730.7	26568	26518.9	38829.1	28559.1	37284.3	34731.5	33557.6	10912.2	12632.1	15465.1	10466.8	11300.8	7319.88	8416.88	6761.33	8986.11	7461.78	10257.5	10004.4	12419.6	13340.4	14912.3	13104	23962.1	21285.4	21026.6	27528.7	13538.9	17900.2	26219.8	16366.1	23317	21967.1	23248.8	1843.5	1981.38	1784.94	2154.33	1945.67	1565	1773.25	1576.75	1324.12	1299.12	1328.25
31	22079.3	35032.2	57980.1	27025.6	26518.9	26549.6	38803.8	28789.1	37879.6	34835.8	33840	11073.5	12825.4	15639.3	10431.7	11293.1	7570.5	8300.75	6902.5	8566.11	7408.22	10194.3	9892.11	12530.2	13240.6	15049.6	12941.2	24197.4	20752.9	21025.2	27673.8	13558.9	17715.1	26020.6	16533.6	23341.2	21646.4	23052.1	1844.62	1984.75	1777.12	2155.67	1937.56	1569.78	1771.33	1577.75	1325.75	1346	1335.75
32	22256.1	34784.8	56824.8	26971.5	26549.6	26724	38710.8	28711.4	37629.8	34669.7	33510.5	10907.1	12737	15538.4	10445.7	11505.2	7390.75	8411.12	7019	8687.67	7360.11	10362.2	9775.89	12729.8	13234.6	14882.6	13025.3	24179.9	21157.6	20935.9	27775.6	13617.3	17716.7	26241.6	16535.3	23398.4	22032.8	22914.2	1847.88	1975.62	1782.12	2156.08	1936.22	1566.33	1768.08	1567.88	1320.12	1350.88	1329.25
33	22012.3	34720.5	57736.8	26715.5	26724	26426.5	38435.1	28740.4	38121.8	34723.2	33427.8	10766.9	12627.8	15524.4	10388.7	11299.4	7567.88	8341	6865.83	8786	7387.33	10144	9881.56	12746.2	13226.4	14796.2	12792.5	24108.3	20899.9	20888.4	27896.6	13487.9	17527	26200	16345.4	23365.1	21852.5	22928.8	1847	1962.75	1784.31	2153.08	1939.78	1569.44	1766.92	1570.12	1321.5	1349.25	1331.5
34	22243.1	34965.6	57757.8	26928.1	26426.5	26089.4	38844.1	28608.1	37594.5	34450.9	33905	11077.1	12797.5	15601.4	10616.6	11045.8	7394.62	8219.5	6965.17	8636.56	7466.11	10110.1	9880	12646.2	13085.8	14969.2	12979.2	23952.2	21272.8	20829.2	27614	13724.5	17506.6	26332.9	16481.7	23502.5	21840	23335.2	1829.25	1960.12	1786.62	2153.33	1927.22	1569.44	1772.25	1572.75	1322.12	1344.75	1334.25
35	22338.5	34828.2	57502.8	27300.7	26089.4	26394.5	38358.1	28561	37711	34776	34011.4	10794.3	12792.9	15747.4	10425.4	11480.2	7384.88	8282.38	7071	8689.78	7492.22	10247.8	9704.22	12634.2	13148.2	15024.7	13045.3	23937.3	21005.2	20928.5	28160.6	13602.8	17885.8	25953	16408.1	23069.9	21872.2	23188	1813.25	1955.75	1788.5	2156.58	1940.67	1565.22	1773.25	1571	1321	1333.88	1334.25
36	22165.9	34935.2	57854.8	26637.1	26394.5	26882.6	38498.1	28876.3	38177.5	35141.7	33858.8	10927.4	12748.8	15865.6	10461.9	11257.4	7223	8249.12	6910.33	8765.33	7459.33	9889.33	9881.44	12773	13195.2	15070.2	13085.7	24034.7	20872.2	20893	28427.4	13643.8	17644.6	25963.1	16315.2	23333	21928	23240.3	1818.62	1951	1782.88	2147.83	1937.89	1569.22	1773.58	1566.88	1322.25	1317.62	1329.75
37	22138.8	34758.1	57157.9	26794	26882.6	26437.1	38431.7	28922.4	37756.5	34408.6	33706.6	10859.6	12775.3	16292.7	10397.2	11300.1	7365.38	8317	6836.67	8841.89	7220.11	10043.8	9841.22	12667.5	13329.1	14992	12889.7	24104.1	20886.1	21092.9	28860.7	13574.8	17825.2	26235	16343.2	23210.9	21995.6	23282.4	1826.5	1949	1786.06	2148.42	1939.56	1566.67	1778.25	1567	1319.88	1304.12	1337.75
38	22245.3	34800.6	57541.5	26938.2	26437.1	26426.1	37954.6	28748.9	38081.9	34995.1	33859.5	11056.6	12698.2	16225.3	10457	11522.2	7168.5	8234.5	6734	8697.11	7417.89	10082.8	9748.44	12674.5	13139.2	15027.7	12864.4	24049.4	21078	21221.1	28592.1	13535.2	17577.2	26193.1	16424.6	23220.5	21731.1	23086.7	1843.5	1954.12	1785.94	2150.58	1935.44	1567.11	1769.42	1566.75	1317.75	1300.5	1337.75
39	22172.2	34853.3	56817.8	27291.3	26426.1	26267	38316.7	28468.3	37922.8	34276.2	33484.8	11515.9	12807.2	16280.9	10440.8	11392.8	7310.88	8414.88	6664.83	8789.44	7365.67	9965.25	10137.6	12704.3	13091	14947.3	13215.2	23815	20884.8	21162.8	31873.9	13523.4	17734.2	26579	16555.4	23342.5	21758.8	23272.8	1890.5	1951.25	1787.69	2147.17	1935	1571	1773.83	1573	1322.38	1296.25	1337.25
40	22132.3	34286	56204.6	27089.4	26267	26096.3	38255.3	28825	37803.3	34716.1	33608.2	11354	12647.5	16140.9	10417	11586	7209.62	8293.5	6862.83	8741.56	7450.56	10018	10113.7	12632.5	13189.3	14785.8	12838.5	23846.2	21143.5	21304.8	34309	13630.2	17609.8	26345.1	16562.8	23213.2	21981.6	23213.5	1909	1950.12	1792.19	2147.33	1925.11	1569.89	1768.25	1578.75	1318	1294.75	1332
41	22288	34720.2	57225.8	26748.7	26096.3	26593.9	38209.6	29049.4	38266.2	34573.6	33472.3	11234.9	12913.7	16055	10586.9	11697.3	7226.88	8379.62	7096.67	8740.56	7377.78	10079.1	10000.7	12639.1	13137.8	14975.8	12998.6	23950.7	20746.4	21044.6	33945.3	13468.3	17519.2	26059.5	16560.2	23273.5	22130.5	23273.8	1894.25	1940.12	1794.81	2148.58	1930	1571.78	1765.08	1577.62	1319.38	1292.88	1333.25
42	22221.1	34696.6	56737.9	27042.2	26593.9	26469.6	38028.8	28832.9	37550.4	33863.1	33741.5	11064.7	13137.9	16142.4	10525.4	11441.6	6991.12	8237.88	6882.83	8731.89	7312.78	10207.2	9759.44	12692.1	13356.3	14965.9	12928.5	23714.2	20876.4	21024.4	32419.1	13351.4	17630.6	26146.2	16545.2	23417.5	22026.2	23013.2	1883.38	1937.5	1788.88	2151.5	1934.78	1569	1763.58	1569.88	1322.62	1291.25	1333.5
43	22246.8	34386.6	56903.7	27305.3	26469.6	26848.5	38133.7	28736.8	37738.8	34603.2	33720.4	10996.6	16618	16263.7	10375.5	11245	7232.88	8507.62	6850.33	8849.67	7444.67	10059.9	9958.56	13025.8	13309.7	15064.8	12995.5	24452.8	21165.1	21028	30854.6	13616.7	17559.2	26263.6	16465.4	23008.8	21468.4	23217.1	1872.75	1929.88	1787.31	2150.08	1933.44	1570.22	1770.92	1572.38	1323.75	1290	1332.75
44	22173.7	34190.1	56890.1	26461.1	26848.5	26361.9	38435.7	28741.4	37958.4	34148.7	33806.7	10921.8	15818.1	16192.3	10525.1	11227.7	7201.75	8253.75	6933	8915.44	7167.56	10504.4	9926.11	13152.2	13340.4	14729	12928.2	25183	20973.6	21032	30112.7	13401.9	17531.5	26269.1	16627.7	22987.4	21981	23172.2	1864.5	1943.5	1785.5	2143.08	1928.11	1573.89	1767.75	1568.38	1321.12	1286.12	1330.5
45	22370	34498.7	55329.1	26867.3	26361.9	26468.3	38155.8	28842.5	38207.6	35162.6	33672.4	10935.1	14694.3	16011.8	10560.3	11419.7	7149	8295.12	6880.17	8995.22	7401.78	10631.8	9874.44	13564.8	13313.8	14848.3	13127.2	25418.6	21034.9	21446.9	28767.4	13507	17552	26218.6	16349	23207.5	21969.8	23401.3	1853.25	1948	1787.75	2143.42	1926.67	1568.78	1761.92	1575.62	1321.38	1292.25	1328.25
46	22254.9	34390.2	54683.2	26748.5	26468.3	26335.6	38087.5	28689.4	37607.9	34640.5	34001.2	11078.1	13468.9	16408.8	10565.7	11273	7086.38	8669.38	6859.5	8983.22	7888.11	11127.3	9859.44	13975.6	13328.2	14681.7	13063.3	25730.1	20605.6	21990	28287.8	13407.6	17440.8	26286.9	16807.3	23382.6	22104.5	23313.8	1826.75	2153.62	1784.25	2138.83	1930.33	1569.33	1771.67	1576.62	1320.38	1288.25	1331.5
47	22263.9	34278.2	55068.2	26692.6	26335.6	26419.9	37837.4	28797	37654.9	34345	34245.5	10981.7	12848.8	17148.9	10500.1	11308.4	7099.12	8470.25	6782.67	9099.78	8220.67	11091.2	9631.44	14689.9	13385.9	14705.8	13044.4	26126.7	21031	21548.5	28093.1	13629.7	17526.1	26270.4	16738.4	23713.8	21919.1	23557.2	1802.5	2172.5	1787.19	2139.83	1920.56	1563.89	1774.25	1569.5	1320.5	1288.62	1328.75
48	22258.7	34531.9	55867.6	26454.4	26419.9	26533.6	37959.1	28579.1	37893.4	34549.3	34934.1	10924.3	12699.7	17423.7	10548.6	11637.3	7274.62	8803	6818.83	9099	8248.11	11199.5	10045.8	15036.9	13143.2	15165.3	13850.6	26311.9	20840.8	22175	27985.3	13578.2	17570.4	29396.9	16141.2	23284.2	22208.1	23920.4	1770.5	2164.5	1819.88	2136.33	1938.11	1575.78	1856.42	1570.75	1317.12	1289.25	1351.5
49	23007.1	34296.2	54353.6	26763.3	26533.6	28513	37581.3	31332.2	38479.1	39617	36242.1	11141	12607.2	17382.2	10757.3	13582	7432.62	8969.12	6850.33	9408.56	8153.44	11353.6	9852.44	15059.2	13300.9	15505.9	14242.3	26677.4	21143.5	22127.6	27849.7	13508.9	17688.5	31576	16554.2	23494.1	22038.8	24424.6	1758.12	2160.5	1876.62	2135.25	1957.22	1580.78	1927.42	1567.62	1319.5	1289.88	1368
50	27082.2	36670.4	62734.3	26563.3	28513	27219.1	38426.6	35646	42787.5	41664	36813.2	11179.2	12570.8	16992.4	11285.1	13912.6	8007.25	9211.12	7301.83	9234.33	8096	11066.9	9929.33	15114.2	14400.9	15721	13997.9	27075.3	22207.9	22448.8	27807.9	13903.4	17482.4	31806.4	17005.1	25025.1	22397	24739.7	1753.38	2148	1896.69	2161.58	1954.78	1600	1942.33	1601.12	1392.12	1316.62	1372.5
51	29790.4	39368	65044.9	29618.4	27219.1	26454.6	42526.2	36016.9	42435.4	40126.5	37135.5	13460.4	12701.5	16633.6	11401.9	13275.2	8206.25	10472	7465.5	9531.56	8290.11	11156.5	11231.7	14621.2	17113.1	15967.4	13719.9	27446.2	23080.1	22219.5	27725.7	14602.2	18281.1	30052	17595	24907.1	22890.9	23966.6	1749	2145	1878.56	2192.75	1944.22	1602.33	1920.33	1631	1395	1316.25	1368.75
52	30200.3	39640.2	65104.8	27525	26454.6	26501.2	43759.9	35733.1	40173.2	38123.7	37281.3	13153.5	12472.5	16135	11535.6	12568.8	8246.75	9777.38	7777.17	9453.89	8074.67	10756.2	10916.9	14284.4	15082.1	15435.8	13373.7	26834.2	22405.8	21782	27972.8	14655.2	18223.5	28048	17868.9	24855.5	22934	23861.7	1746.88	2131.38	1857.31	2185.67	1942.78	1615.78	1884.17	1640.88	1389.88	1308	1358.75
53	29910.2	37908.2	63032.3	27233	26501.2	26660.9	42240.6	33767.4	38758.1	35833.7	36793.2	11688.4	12451.8	16677.8	11480.8	12115.2	8098.62	9467	7414	9496.89	7923.22	10429.2	10277.3	13972.3	14181.4	15080.8	13419.2	26819.2	22330.9	21643.4	27687.9	14592.1	18032.9	27225.6	17689.8	24311.6	22316.1	23729.6	1729.12	2105.25	1832.06	2176.33	1923.22	1610.44	1844.83	1645.25	1388.75	1300	1349.75
54	30137	37230.9	59116.8	26810.4	26660.9	26279	39476.9	31989.2	39054	35132.7	36441	11015.6	12551	16693.7	11237.9	11902	8025.75	8935.62	7382	9312	7857.56	10004.2	10089	13778.8	13375.4	15257.9	13241.9	26323.8	21893.6	21394	27880	14623.2	18011.1	26767.4	16931.3	23987.6	22325.6	23684.3	1730.5	2079.75	1820.44	2164.5	1926	1598.33	1824.67	1639.38	1388	1291.38	1346
55	30015.4	35089.8	56063.9	26749.9	26279	26471.6	37832.5	30329	38639.5	34750.7	35079.9	11467.5	12603.1	16409.4	11032.9	11719.2	7892.88	8714.62	7258.17	9170.78	7843.44	9974.67	9780.67	13730.8	13276.8	14900.1	13166.8	25970.1	21402.6	21262.4	27355.6	14148.9	17503.5	26384	16845.8	23369.2	22126.2	23334.2	1720.62	2052.88	1806.69	2153.58	1935.11	1591.11	1803.58	1648.25	1381.38	1288.88	1340.75
56	29794.9	34099.7	55351.2	26998.7	26471.6	26276.1	37756.1	29336.9	37858.5	34664.2	35132	11713.9	12461	16027.4	10989.6	11574.3	7705.5	8556.75	7057.83	9024.78	7751	9760.75	9781.56	13267.9	13284.8	14987.6	13006.2	25811.3	21015.6	21075.4	27356	13682.4	17513.3	26457.4	16591.2	23927.8	21670.2	23500.2	1711.5	2009.5	1803.38	2148	1924.89	1577.89	1795.17	1645.38	1382.62	1283.62	1331.25
57	29148.4	33552.2	55305.3	27011.5	26276.1	26294.7	37857.1	29235.7	38217.8	34340.8	34253	11787.7	12363.3	15993.1	11020.6	11445.6	7897.38	8490.25	7103.5	9014.44	7546.89	9615.58	9997.89	13039	13102.8	14915.4	12901	25755.8	20675.5	20561.5	27213.8	13819.2	17598.2	26358.4	16345.6	23567.9	22111.4	23380.6	1711.75	1990.75	1797.25	2145	1918.78	1577.67	1790.33	1642.12	1377.12	1283	1329.25
58	28073.5	33245.6	54174.6	27132.3	26294.7	26995.2	37714.3	29149.5	38334.1	34471.8	33862.7	13256.3	12653.1	15689.9	10786.1	11463.2	7510.88	8436.62	7067.67	9056.33	7436.89	9681.08	10024.7	12918.4	13366.6	14986.6	13029.1	25240.1	21097.5	20748	27328.1	13376	17375.9	26468.9	16333.4	23333.4	21539.8	23308.6	1707.38	1958.88	1799.44	2134.92	1914.67	1575.44	1780.17	1640.5	1379.75	1278.62	1335.25
59	26969.3	33205.5	55190.8	26947.3	26995.2	26348.7	37614.9	28901.8	37886.8	34395	33438.7	13209.9	12406.8	15669	10758.3	11396.6	7504.75	8393.38	6900	8730.11	7385.44	9470.75	9875.44	13032.8	13094.5	14958.9	13260.4	24689.2	20618.2	20960.4	27386.1	13416.8	17156.2	26550.1	16465	23131.1	21895.9	23154.5	1697.88	1935.38	1793.81	2121.67	1913.22	1566	1785.17	1628.25	1372.25	1282	1326.75
60	26118.7	33336.6	55379.1	26777.7	26348.7	26418.1	37758.6	29106.5	38201.8	34203.2	33457.6	12529.8	12422.5	15619.1	10773.2	11371.4	7534	8235.88	6921.17	8748.78	7454.56	9584.67	9988	12976.8	13164	14774.7	13037.4	24774.4	20698.4	20715.4	28129.4	13264.4	17537.7	26631.5	16427.2	23508.8	22006.4	23442.5	1700	1919.25	1797.31	2114.17	1913.67	1570.22	1774.58	1622.25	1373	1277.5	1323.5
61	25129.4	33212.2	54126.9	26634.9	26418.1	26116.6	37905.6	29036.4	38039.7	34167.1	33550.6	11868.6	12360.5	15563.4	10717.4	11644.3	7149.25	8320.5	6832.33	8851.89	7330.67	9490.92	9946.11	13121	13178.8	14902.1	13274.1	24574.4	20348	20808.8	27599.9	13330.1	17562.6	26334.6	16531.8	23341.4	21914.1	23586.7	1694.12	1905	1797	2120.58	1915.56	1563.11	1773.92	1620.75	1363.88	1282.38	1329.75
62	24410.8	33288.5	54866.3	26884.4	26116.6	26351.3	37550.2	28900	37248.7	34521.7	33462.8	11226.8	12425.2	15594.2	10618.3	11523.7	7164.62	8472.38	6931.33	9045.67	7284.22	9552.42	9997.11	13070.2	13283.4	14840.8	13110.6	24578	20548.8	20579.4	27837.3	13329.9	17518.6	26158.1	16525.8	23667.4	21699.9	23323.4	1686.25	1900.88	1798.19	2112.58	1909.33	1569.33	1773.17	1612.75	1354.62	1281.38	1324.75
63	24225.4	33221.9	54460.8	26508.4	26351.3	26083.1	37869	28975.2	37705.1	34185.5	33296.3	11049	12367.5	15244	10556.5	11331	7268.38	8458.88	7149.17	8810.56	7284.11	9698.25	9803.56	12964.6	13107.4	14607.7	12951	24262.8	20034	20479.1	27377.7	13154.9	17240.9	26540	16311.2	23602.8	22079.5	22983.9	1683.38	1890.62	1798.44	2110.75	1914	1563	1773.17	1600.75	1355.88	1276.62	1334.5
64	23810.9	33150.6	53809.5	26471.1	26083.1	26448.8	37475.4	28600.5	38185.9	34494.9	33464.6	10886.1	12307.5	15219.2	10472.1	11427.8	7079.5	8488.12	6959	8538.56	7020.22	9636.67	10057.4	12989.3	13161.2	14751.8	12871.8	24541.6	20832	20499.9	27403.8	13208.2	17398.1	26505.2	16592.6	23808.5	21865.9	23461.3	1637.88	1884.88	1794.75	2109.75	1914.22	1565	1767.83	1590.5	1343.25	1278.12	1325.25
65	23757.2	32841.8	53683.5	26358.4	26448.8	26009.9	37255.5	28653	38155.5	34198.7	33604	11046.2	12398.3	15221.1	10485.9	11522.6	7015.88	8394.12	6920	8810.11	7002.56	9458.5	9981.11	12713	13093.8	14527.1	13032.8	24383.3	20582.4	20407.1	27139.4	13094.7	17306.1	26601	16399.3	24004.6	22443.9	23038.8	1657.12	1892.12	1800.25	2108	1903.89	1564.56	1775.33	1589.5	1328.62	1276.62	1321.5
66	23387.4	33013	54591.8	26504.5	26009.9	25961.5	37484.2	29132.8	38289	33652.6	33215.9	10884.7	12254.6	15229.6	10526.6	11606	7006.75	8722.5	6810.17	8828.11	7110.11	9491.67	9909.56	12656.2	13182	14899.8	12838.2	24481.3	20444.9	20515.9	27355.7	13114.3	17224.2	26150	16288.3	23911.5	22123.6	23215.1	1645.38	1883.75	1800.19	2114.83	1909.22	1573.89	1776.33	1579.25	1328.75	1276.88	1327
67	23133.2	33116.8	53487.6	26871.2	25961.5	26635	37486.5	29158	37999.5	33976.6	33012.5	11109.4	12353.4	15238.4	10490.8	11517.6	6994.25	8628.88	6927	8613	7015.33	9451.42	9921.33	12535.3	13188.4	15116.3	12866.8	24388	20343.9	20517.2	27782.6	13032.1	17427.2	26365.5	16283.1	23661.6	22167	23354.3	1647.62	1875.62	1802.75	2105	1907.44	1568.78	1772.33	1579	1315.25	1273.88	1330
68	23046	32838.3	53850	26669.7	26635	26292.2	37437.2	29013.3	37951.4	33859.8	33296.3	11001.2	12198.4	15273.1	10446.1	11676.9	7140.62	8309.38	6689.17	8632.56	6960.67	9415.17	9756.78	12704.9	13164.7	14963.6	12746.4	24239.9	20570.8	20507.2	28018.8	13137.2	17159.8	26260.1	16392.7	23132.8	21933.1	23295.3	1649.25	1875.75	1803.44	2100.42	1898.44	1568.33	1773	1567	1317.5	1276.62	1320.75
69	23109.4	32841.5	53863.1	26492.7	26292.2	26490	37502.1	28636.6	37948.7	34334.5	33220.1	10854.7	12466.1	15149	10416	11458	7007.12	8490.75	6791	8470.67	7195.11	9418.92	9878.44	12515.8	13292.2	14772.2	12897.1	24226.6	20546.6	20638.8	27310.8	13142.1	17424.8	26374.8	16570.2	23605.4	21743.8	23189.2	1650.62	1879.75	1802.25	2098.75	1901.11	1564.33	1767.17	1567.12	1316.88	1276.38	1325.75
70	23105.6	32796.7	53370.8	26554	26490	26116.4	37036.7	29015	38112.1	34150.5	32992.8	11160.1	12203.9	15130.4	10455	11718.3	6990.38	8272.12	6892.17	8676.33	7087.11	9630	9847.56	12778.5	13062.2	14505.3	12670.6	24072.8	20870	20155.6	27414.1	13172.1	17232.8	26823.9	16398.8	23275.5	21852.8	23303.8	1688.62	1875.12	1802.38	2103.58	1902.22	1567.44	1769.67	1560	1308.75	1277.25	1325.5
71	22995.7	32640.6	53035	26212.2	26116.4	26414.2	37263.7	28993.1	37702.9	34039.3	33328.1	11200.8	12185.5	15246.8	10465	11385.2	7040	8632.5	6964.67	8604.11	7084.11	9575.67	9940.11	12766.2	13199.7	14768.1	12719.7	24099.1	20557.6	20691.8	27148.9	13156.2	17318.5	26100.6	16356.6	23214.1	21817.6	23382.3	1700	1873.5	1800.25	2102.75	1904.33	1570.67	1775.83	1563.38	1308.88	1273.62	1324.25
72	22820.9	32640.2	53269.8	26702.5	26414.2	26196.7	36627.5	28912.7	37660.5	34238.2	33288.2	11034.4	12204	15381.9	10322.7	11392.1	7115.25	8367	7100.33	8567.67	7054.44	9482.92	9867.44	12752.9	13058.3	14730.7	12931.7	24203.2	20233.5	20675.6	27311.7	13113.5	17152.9	26652.5	16334.7	23396.6	21742.9	23139.2	1693.12	1870.38	1801.69	2098.08	1895.78	1570	1777.83	1563.25	1314.5	1273.5	1326.75
73	22682.3	32904.2	53519	26212.6	26196.7	26171.2	36363.4	28876.1	37640	34012.5	33264.4	11174.8	12118.6	15256.8	10530.6	11474.7	6737.5	8248.88	6973.17	8776.44	7149.11	9398.58	9826.78	12757.6	13409.3	14676.7	12433.2	24228.7	20454.2	20261.1	27491.3	13213.3	17353.8	26356.9	16063.4	23447.5	21696.5	23044.3	1692.12	1867.88	1800.06	2098.08	1892.44	1569.22	1774.08	1563.38	1318.12	1272.88	1323.5
74	22535	32769.2	53040.9	26498.1	26171.2	26378.3	36450.2	28792.2	38236	33818.2	33238.4	11541.9	12235.1	15149.3	10845.5	11343.9	7063.88	8415.25	7326.33	8525	7190	9475.58	9991.33	12702.8	13144	14477.4	12441.5	24253.6	20517.6	20340.9	26994.6	13144.4	17149.2	26127.2	16355.8	23421	21730.4	23165.6	1686.62	1867.62	1794.38	2097.83	1894.67	1567.89	1769.58	1567.5	1315.5	1273.25	1320.25
75	22459.1	32684.6	52513.2	25997.4	26378.3	26372.7	36240.8	28605.3	37661.9	33874.5	33236.6	11148.7	11999.7	15062.1	11030.2	11342.8	6937.62	8377.75	7161.5	8893.11	6980.89	9347.08	9853.56	12598.2	13391.8	14714	12642.8	23846.4	20449.1	20634.1	27058.7	13193.1	17069.5	26206.6	16260.4	23496.2	21613.5	23137.2	1669.62	1866.12	1795.31	2096.92	1883.44	1563.44	1770.58	1566.25	1310.12	1270.25	1322.25
76	22599.4	32741.3	54210.8	26259.2	26372.7	26126.6	36512	28828.1	37586.4	34107.7	33485.3	11135.6	12232.8	15016.9	11345.4	11296.8	6951.25	8394.88	7266.17	8489	7031.89	9430.42	9754.44	12545.8	13061.1	14909.6	12656.2	23747.6	20637.4	20530.4	27064	12918.1	17252.9	26291	16264.4	23395.1	21951	23116.3	1660.12	1863.5	1802.56	2096	1889.33	1562.78	1773.75	1556.75	1312.88	1272.12	1316.75
77	22601.2	32937.8	53039.8	26292.5	26126.6	26161.5	36168.8	28694.2	37215.1	34113.1	33380.9	11165.7	12042.8	15046.9	11534.4	11207.4	7010.62	8487	7138	8560.56	7094.89	9395.67	9907.56	12712.2	13193.9	14299	12655	23875.9	20579.8	20084.1	26823.2	13088.8	17125.5	26128.8	16316.1	23291.4	21736.4	23174.3	1653.12	1861.62	1801.06	2090.42	1891.22	1560.33	1770	1561.88	1312.38	1268.62	1328.75
78	22384.2	32893.4	53083.1	26409	26161.5	25852.1	36390.8	28798.9	37596.8	33557	33458.4	10799.1	12281	14901.7	11487.1	11077.8	7054	8467.5	6998.83	8596.44	7045	9391.75	9845.56	12739	13253.8	14610.2	12640.8	23862.3	20637.6	20143.9	26796.2	12992.1	17256.4	25864	16445.4	23328.6	21547	23143.7	1644.88	1865.75	1802.19	2089.5	1886.11	1560.89	1770.17	1559.75	1309.12	1267.88	1324.25
79	22495	32925.8	53217.9	26597.1	25852.1	26001.4	36319.5	28614.1	37975.8	33352.7	33580.4	10891.8	12211.7	14942.1	11517	11401.9	6858	8392.12	6940.17	8462.22	7196.89	9338.17	9820.33	12829.8	13331.4	14024.1	12724.6	23560.7	20620.6	20095.6	27083.1	12965.2	17267.6	26140.6	16249.9	23155	21805.8	23181.6	1640.75	1863.75	1801.19	2086.75	1886.22	1558.56	1766.42	1560	1310.88	1272.12	1318.25
80	22439.8	32762.8	53059.2	26259.2	26001.4	26258.1	36528.4	28506.5	37596.2	33741.7	33406.8	11031.9	12221	14877.8	11530.6	11195.6	6993.5	8294	6948.33	8439.11	7228.89	9367.42	9842.67	12754.5	13165.8	14340.7	12476.7	23508.1	20586.1	20146.9	26892.6	13102.7	17173.4	26002.6	16035.2	23117.1	21346.4	22951.4	1635.12	1852	1802.25	2086.75	1879.44	1557.44	1771.33	1563.25	1311.88	1271.25	1325.25
81	22289.6	32749.5	52920.5	26151	26258.1	25969.2	36139.8	28863.4	37779.9	33704.8	33587	10647.1	12113	14808.1	11395.1	11219.8	6859.12	8282.25	6961.5	8765.22	7018.22	9292.33	9892.44	12895.6	13018.8	14338.7	12883.3	23710.8	20263.4	20562	26758.2	12994.1	17146.7	26029.4	16224.8	23443.4	21693.5	23232.8	1625.62	1855.12	1805.81	2090.42	1876.22	1569.33	1768.83	1555	1312.25	1266.12	1322.5
82	22299.6	32221.6	53257.7	26217.5	25969.2	25955.4	36205.3	28670.6	37060.9	33101.4	33483.8	10693.6	12102.2	14673.2	11316.3	11219.4	6925.75	8357.62	6770.17	8430.22	7136.22	9383.08	10057.1	12985.8	13192.9	14538.9	12432.3	23674.1	20353.9	20402.4	26782.1	13003.4	17156.8	25811.5	16385.9	23174.1	22091.9	23226.7	1621.38	1856.75	1809.56	2081.83	1872.33	1560	1767.25	1551	1313.12	1272.12	1322.75
83	22328.4	32704	53330.8	26371.9	25955.4	25924.8	35983	28977	37510.4	33993.7	33402.9	11010.7	12181.8	14761.9	11174.1	11301.1	6714.62	8436.38	6813.83	8592.78	7155.22	9233.33	9808.22	12693.4	13217.3	14367.4	12676.1	23656.9	20374	20503.5	27028.9	12952.9	16956.8	25593.2	16208.6	22993.9	21843.5	23043	1623.12	1851	1811.06	2077.92	1870.78	1558.44	1774.75	1557.5	1308.38	1266.12	1325.25
84	22047.7	32622.1	53160.2	26576.5	25924.8	26185.4	35867.8	29028	37492.2	33454.7	33225.9	11036.9	12123.1	14791.1	11085.4	11043.4	6846.75	8496	6747.33	8478.67	7261.44	9299.83	9999.78	12776.8	13081.3	14604	12589.6	23936.8	20514.9	20542.4	26758.2	12913.7	17109.7	25797.4	16186.8	23124.1	21733.6	22900.3	1606.75	1851.62	1811.81	2074.92	1868.78	1559	1764	1557	1315.25	1266.5	1325.25
85	22007.4	32442.7	52238.4	26092.3	26185.4	25912.2	36080.1	28775.7	37441.1	33508.2	33847.4	12758.9	12074.8	14775.4	10961.8	11098.4	6935.12	8417.38	6665	8651.56	7028.11	9379.92	9782.33	12647.8	13198.5	14422	12763.1	23697.9	20789	20075.9	27066.2	12887.8	17280.5	25839.1	16176.1	23128	21606.9	22956.5	1608.12	1862.5	1809	2074.17	1869.11	1557.44	1756.67	1549	1303.62	1267.38	1323
86	22237.1	32493.8	56453	25636.7	25912.2	25697.9	35933.3	28888.9	37589.9	33796.8	33474	12854.2	12135.2	14897	10754.5	11163.9	6958.25	8461.12	6652.17	8573.11	7157.33	9373	10070.4	12754.9	13188.2	14437.4	12626.2	23550.7	20454.8	20234.8	26753.3	12959.9	16962.5	25594.6	16346.9	23140	21741.1	22928.9	1604.88	1861.12	1807.31	2070.83	1870.67	1564.11	1753.75	1557	1309.38	1265.75	1323.5
87	22324.3	33978.7	56442	25999.6	25697.9	25571.2	35895.8	28737.8	37743.9	33998.3	33323.7	11820.2	12044.4	14738.5	10767.1	11263.3	6910.25	8333.38	6842.67	8382.11	7055	9219.08	9814.11	12692	13362.2	14379.4	12656.7	23789.8	20307.4	20393.8	26780.3	12915.1	17045.3	25671.4	16464.6	23111	21780.8	23038.1	1608.5	1844.5	1805.5	2071.67	1865.11	1558.67	1758.67	1553.62	1304.38	1267.25	1319.75
88	22050.1	33991.9	52429.6	25939.5	25571.2	25737.7	36120.2	28912.8	37585.1	33312.3	33329	11308.4	11995.9	14699.1	10612.6	11256.8	6680.38	8263.12	6662.33	8552.56	7062.44	9078	9874.11	12731.4	13477.5	14471	12843.2	23534.1	20409.9	20021.1	26823.6	13012	16807.1	25719.9	15984	23205.2	21522	22940.9	1598.75	1847.88	1807.56	2070.08	1866	1553.11	1760.42	1552	1305.62	1268.5	1321.75
89	21955.5	32422.6	52505.5	26302.8	25737.7	25364	35730.2	28834.5	37967.9	33601	33234.1	11084.3	11937.8	14758.8	10494.2	11165.1	6954.12	8311.75	6778.67	8502.44	6943.78	9220.17	10006.6	12538.5	13299.3	14346.7	12552.5	23442	20220.9	20241.1	26804	12903	16964.4	25620.8	16275.3	23085.9	21661.6	22847.8	1597.12	1852	1807.38	2071.83	1859.78	1557.56	1758.92	1548.25	1309	1263.5	1321
90	21974.9	34233.6	55868.5	25832.7	25364	25463.4	35777.4	29037.3	37927.9	33052.8	33661.2	11295.4	11902	14601.4	10489.6	11019.7	6973.75	8444.5	6665.67	8593.67	6783	9252.75	9705.89	12574.2	13336.4	14668.2	12704.6	23195.8	20217.8	20230.5	26675.4	12792.8	17214.1	25668.4	16109.2	23385.8	21509.8	22576.2	1596.62	1844.62	1810.75	2068.08	1859.22	1557.78	1761.42	1555.12	1308.38	1266.62	1314.5
91	21937.4	33997.8	56578	25719.4	25463.4	25575.4	35717.9	28578.1	37645.5	33256.9	34552.9	10814.9	11852	14613.5	10335.8	11219.6	6745.62	8386.88	6694.33	8453	6808.78	9417.42	10162.8	12820.1	13528.9	14503.1	12632.2	23460.7	20275.6	20120.8	26722.7	12961.4	17041.7	25344.4	16283	23079.2	21765.4	22752	1590.62	1849.5	1809.69	2066.08	1867.56	1559.78	1761.58	1555.25	1311.25	1264.88	1322
92	22075.9	33749.9	56171	26220.3	25575.4	25343.5	35796.1	28820.2	37600.1	34003.3	33597	11062	11888.9	14669.9	10305.3	11159.1	6852.88	8276.88	6628.33	8145	6912.89	9287.75	9750.22	12765.3	13389.6	14371.8	12561.5	23387.4	20654	20031.6	26919.8	12818.4	16757.8	25339.9	16321.8	23090.5	21126.5	22704.8	1585.88	1853.38	1813.75	2068.17	1857.22	1557.33	1759.5	1546.12	1307.62	1266.75	1314.25
93	22009.6	33942.7	56391.7	26364.1	25343.5	25669.5	35903.4	28826.9	37692.9	33514	33308.5	11029.1	11917.5	14677.2	10174.6	10954.1	6899.75	8444.12	6885.83	8525.33	6650.78	9233.42	9606	12738.9	13335.9	14317.1	12750.8	23607.1	20335.5	20106.5	26838.8	12811.2	16708	25528.4	16261.9	22869.9	21890.8	22608.6	1588.88	1850.5	1809.19	2066.83	1847.67	1551.56	1757.75	1551.5	1309.88	1264.38	1323
94	21866.7	34054.8	55715.4	26028.5	25669.5	25492.2	35564.5	29004.7	37125	33562.3	33725.3	10434.4	11836.5	14786.7	10263.5	10725.1	6949	8667.88	6480.5	8521.89	7036.33	9194.5	9859.89	12745.5	13405.8	14506.4	12643.3	23223.6	20287.6	19829.5	27106.6	12777.1	16743.4	25467	16368.3	23611.6	21453.2	22513.3	1585.75	1839.38	1809.19	2062.42	1852.33	1555.33	1761.75	1550.38	1309.5	1265.62	1322.75
95	21789.9	33921.2	55226.3	25640.6	25492.2	25658.5	35604.7	28917.3	37655.5	33877.7	33536.7	11026.5	12067.9	14485.9	10233	10898.8	6719	8366.38	6812.83	8439.33	6951.56	9395.17	9910.11	12735.3	13217.8	14225.9	12594.5	23567.1	20561.6	20134.8	27162.7	12988.7	16916.8	25270.6	16334.8	23219	21365.1	22435.7	1583.75	1844.75	1810	2056.33	1859.33	1560.44	1757.42	1551.88	1308	1261.5	1319.75
96	22033.7	33922	55385.2	25576.8	25658.5	25675.9	35663.8	29008.8	37496.2	33976	33198.7	10765.7	11949.3	14736.6	10170.8	11013.3	6824.25	8109.38	6786.33	8437.78	6682.78	9201	9765	12657	13068.9	14176.3	12468.4	23203.6	20171.9	20053.4	26878.8	12827.2	17114.2	25376.4	16183	23222.6	21749.8	22933.4	1582.62	1846.5	1807.88	2056	1847.67	1553.44	1758.42	1546.12	1311.12	1259.62	1320.25
97	21838	33950.1	55391.3	25795.7	25675.9	25548.7	35606.9	28706.5	37383.8	33979.9	33598.7	10703	11888.9	14622	10149	10813.9	6979.62	8399	6730	8451.89	6853.44	9261.83	9738.56	12544	13146.1	14487.4	12560.7	23548.4	20240.4	20218.4	27064.6	12808.6	16879.3	25550.6	16515.9	23153.4	21476.5	22669	1579.75	1844.75	1808.5	2057.5	1845.89	1551.78	1760.58	1547.88	1310.38	1264.88	1316
98	22145.2	33873.7	55560.2	26016.6	25548.7	25561.4	35717.2	28615.9	37188.8	33651	33556.8	10862.3	11824.9	14595.1	10117	10925.9	6760.38	8402.88	6493.67	8447	6751	9168.92	9651.22	12592.2	13214.7	14432.1	12611	23591.9	20080.5	19841.9	26831.2	12785.1	16773	25134.1	16442.1	23261.2	21298	22944.7	1572.88	1843.25	1807	2054.75	1851.44	1550.89	1760.92	1541	1305.88	1263	1316.25
99	22004.9	33674	55353.5	25956.7	25561.4	25181.6	35417.2	28993.2	37161.2	33410.4	33617.3	10755.6	11672	14534.1	10115.6	11187.3	6962.25	8423.75	6455.83	8435.56	6722.44	9300.67	9858.22	12637.8	13061.4	14248.3	12585.2	23673.3	20062.1	20212.1	26693.2	12827.9	16975.2	25059	16138	22749.6	21826.5	22804.2	1573	1850.62	1806.56	2060.5	1844.78	1548	1758.33	1550.75	1310.5	1258.88	1316.5
100	22031.1	33935.2	55495.8	26293.3	25181.6	25366.5	35363.1	29235.6	37815.3	33283.3	33682.9	10803.3	11837.5	14549.4	10089.6	10999.2	6783	8358.88	6419.5	8462.11	6911.56	9397.25	9844.44	12729.6	13168.4	14528.9	12709.2	23150.3	20067.4	19863	26873.7	12924	16749.7	25223.5	16141.9	23062.6	21779	22735.8	1574.12	1846	1804.44	2053.08	1841.56	1552.67	1759.25	1548.75	1307.38	1259.12	1316.75
[truncated: 25 more columns]

## Sheet: dmi1-2 - traces
	2017-02-06 - plant 1	2017-02-06 - plant 1	2017-02-06 - plant 3	2017-02-06 - plant 3	2017-02-06 - plant 4	2017-02-06 - plant 5	2017-02-06 - plant 5	2017-02-06 - plant 5	2017-02-06 - plant 5	2017-02-06 - plant 5	2017-02-06 - plant 5	2017-02-06 - plant 5	2017-02-06 - plant 5	2017-02-06 - plant 5	2017-02-06 - plant 5	2017-02-06 - plant 5	2017-02-06 - plant 5	2017-02-06 - plant 5	2017-02-06 - plant 5	2017-02-07 - Plant 4	2017-02-07 - plant 5	2017-02-07 - plant 5	2017-02-07 - plant 5	2017-02-07 - plant 5	2017-02-07 - plant 5	2017-02-08 - plant 1	2017-02-08 - plant 1	2017-02-08 - plant 1	2017-02-08 - plant 1	2017-02-08 - plant 2	2017-02-08 - plant 2	2017-02-08 - plant 2	2017-02-08 - plant 2	2017-02-08 - plant 2	2017-02-08 - Plant 4	2017-02-08 - Plant 4	2017-02-21 - Plant 1	2017-02-21 - Plant 4	2017-02-21 - Plant 4	2017-02-21 - Plant 4	2017-02-21 - Plant 4	2017-02-21 - Plant 4	2017-02-21 - Plant 4	2017-02-21 - Plant 4	2017-02-21 - Plant 4	2017-02-21 - Plant 4	2017-02-21 - Plant 4	2017-02-21 - Plant 4	2017-02-21 - Plant 4
3	ROI 1	ROI 2	ROI 1	ROI 2	ROI 1	ROI 1	ROI 2	ROI 3	ROI 4	ROI 5	ROI 7	ROI 8	ROI 9	ROI 10	ROI 11	ROI 12	ROI 13	ROI 14	ROI 15	ROI 1	ROI 1	ROI 2	ROI 3	ROI 4	ROI 5	ROI 1	ROI 2	ROI 4	ROI 5	ROI 1	ROI 2	ROI 3	ROI 4	ROI 5	ROI 1	ROI 2	ROI 1	ROI 1	ROI 2	ROI 3	ROI 4	ROI 5	ROI 6	ROI 7	ROI 8	ROI 9	ROI 10	ROI 11	ROI 12
1	4158.89	2612.33	1866	2150.22	4576.42	3190.48	2259.25	2776.5	2554.58	2339.17	3377.06	2255.12	2588.31	2597.33	3670.44	2763	3369.5	2767.31	2552.83	5038.78	3162.08	3430.38	2607.5	5902.22	1978	2490.88	3584.42	4170.42	2888.19	11613.3	11153.9	10434.4	10957.1	7125.5	10539.5	3466.89	4210.56	2767.11	2808.5	2925.11	3018.44	2694.22	2206.25	2647	3330	4628.22	5342.25	3827.5	4004
2	4169.44	2593.5	1863.22	2141.44	4557.17	3186.29	2267.58	2795.75	2571.08	2338.17	3401.06	2278.12	2601.88	2619.42	3718.44	2752	3391.5	2773.44	2571.58	4990.22	3147.42	3472.12	2604.25	5885.11	1974.17	2503.56	3590.42	4151.08	2885.5	11574.4	11097.2	10352.8	10920.2	7137	10473.4	3479.56	4349	2765.44	2824.67	2939.67	3032	2704.56	2197.5	2663	3432.75	4601.56	5307.75	3790.75	4015.5
3	4185.11	2595.83	1875.11	2131.44	4581.92	3200.81	2275.75	2789.5	2573.75	2356	3388.75	2276.75	2598.44	2598.25	3720.06	2729.88	3390.38	2783.19	2552.75	4981.67	3156.42	3448.88	2612.25	5914.67	1984.33	2493.06	3588.58	4157.92	2873.69	11527.6	11130	10355.1	10872.3	7132.25	10418.4	3452.56	4363.33	2811.11	2856.17	2976.22	3069.22	2742.56	2200.75	2676	3417.25	4595.67	5346.75	3795.5	3991.5
4	4135.56	2588.17	1871.67	2139.56	4546.5	3187.24	2284.42	2758	2572.17	2339.5	3381.19	2261.88	2598.38	2621.67	3697.62	2726.25	3372.5	2768.94	2545.58	4976.67	3148.42	3438.88	2595.5	5874.33	1989.67	2492.94	3596.67	4138.25	2868.19	11502.7	11114.3	10380.2	10902.3	7113.25	10368	3438.89	4355.56	2764.44	2825.67	2943.89	3027	2688.89	2187	2644	3392	4593.67	5338.75	3798.5	4012.25
5	4174	2604.67	1877	2129.33	4551.92	3179.38	2273.5	2764.5	2577	2332.75	3394.62	2252.88	2602.31	2602.92	3679.94	2722.25	3343.5	2771.88	2566.17	4970.89	3140.25	3444.38	2575.75	5865.33	1972.67	2498.44	3586	4152.67	2868.69	11532	11090.4	10325.2	10852.7	7041.5	10325.1	3442.67	4372.78	2766.78	2816.17	2948	3014.22	2703.78	2192.25	2683	3467.75	4572	5279.5	3778.75	4003
6	4169.22	2591.83	1875.78	2130.89	4520.67	3185.29	2267.25	2782.5	2581.5	2321.33	3388.38	2268.25	2618.25	2601.58	3675.88	2714.88	3357.5	2776.12	2571.08	4940.78	3143.83	3439.12	2584.5	5902.78	1978.5	2493	3554.5	4155.33	2864.08	11581.1	11062.6	10306.8	10837.7	7099.25	10291.4	3431.22	4387.22	2750.78	2799	2931.44	3013.11	2718.56	2158.25	2635	3472.75	4575.33	5282.75	3793	3997.75
7	4185.33	2583.17	1874.78	2134.78	4503.5	3192.76	2268.75	2806.5	2593.75	2339.08	3380	2273.5	2698.5	2607.42	3679.88	2710.5	3364.38	2750.88	2565.17	4938.44	3145.67	3443.25	2595.5	5861.67	1976.33	2495.12	3557.33	4134.08	2840.11	11580.8	11120.8	10317	10836.2	7070.25	10288.8	3415	4384.78	2797.33	2849	2975	3061.22	2734.67	2175.75	2611	3453.75	4550.22	5292.5	3777.75	4004
8	4225.11	2596.83	1879.44	2124.11	4513.92	3197.24	2273.33	2786.38	2584.67	2337.67	3385.38	2272.62	2757.5	2603.33	3693.69	2703.38	3362.62	2770.88	2564.83	4917	3153	3439.12	2601.25	5872.67	1961.83	2507.38	3551.58	4128.92	2858.65	11618.4	11078.6	10270.1	10801.3	7139.5	10170.8	3429.33	4374.56	2794.89	2850.67	2974	3060	2729.78	2201.75	2688	3494.5	4551.33	5294.75	3769.75	3970.5
9	4208	2602.83	1888	2130.56	4514.33	3190.52	2284.83	2796.75	2588	2344.17	3395.44	2286.25	2762.88	2621.58	3717.81	2704.62	3366.38	2781.88	2578.5	4915.11	3131.58	3437.75	2589.75	5855.44	1981.5	2508.19	3544.42	4130.42	2859.35	11604.3	11087.7	10268.9	10771.7	7115.25	10193	3387	4374.78	2785.67	2863.5	2991.67	3034.11	2744.11	2169.5	2661	3480	4549.44	5232	3746.25	3981
10	4203.67	2613.17	1885.89	2124.67	4543.5	3178.38	2285.25	2783.12	2584.58	2332.83	3398.12	2297.62	2755.12	2615	3701.81	2668.5	3359.12	2768.94	2579.58	4889.44	3122.5	3433.88	2604.75	5820.44	1975.33	2496.44	3552.67	4108.75	2842.89	11561.2	11113.8	10293.2	10754.9	7082.75	10127.1	3428.67	4389.56	2740.89	2791.17	2932.44	3019.22	2707	2166	2610	3502	4555	5207.75	3820	3996.5
11	4245.33	2607.17	1889.44	2126.89	4509.75	3191.86	2290.08	2798	2595.5	2351.92	3403.81	2265.88	2720.19	2629.25	3689.94	2680	3348.38	2778.56	2579.33	4888.56	3133.83	3427.25	2599.5	5814	1992	2510.38	3523.83	4104.25	2853.46	11588.4	11082.1	10255.9	10729.2	7119.5	10114.1	3409.44	4362.56	2786.11	2839.17	2987.67	3057.22	2732.33	2150.25	2599	3516	4530.33	5229.25	3808.25	3986.5
12	4255.11	2576.83	1887.56	2119.22	4533.92	3205.48	2295.92	2794.62	2649.67	2418.08	3414.56	2280.5	2653.94	2620.83	3675	2688.62	3326.38	2757.69	2575	4873.22	3117.17	3442.88	2562.5	5828.22	1981	2502.75	3556.08	4109.17	2840.42	11600.1	11038.3	10273.1	10724	7077.5	10061.4	3384.56	4372.22	2778.67	2845.5	2985	3060.22	2724.56	2170	2612	3516	4513.89	5211.75	3777.25	3997
13	4253.89	2610.83	1889.67	2120.89	4521.75	3203.29	2287.58	2783.88	2741	2513.08	3403.69	2278.62	2604.56	2656.92	3668.12	2672.88	3315	2764.06	2590.58	4876.89	3145.92	3424.62	2592.5	5811.67	1972.67	2506.25	3537.33	4098.75	2845.54	11561.7	11034.9	10206.1	10700.3	7080.5	10036	3393.56	4408.56	2794.11	2864.33	2981.11	3057.11	2725.67	2170.25	2609	3497.25	4521.22	5227.25	3787.5	3977.75
14	4284.78	2582	1896.56	2124.44	4498.42	3227.52	2320.42	2805.12	2750.42	2518.08	3400.75	2280	2574.62	2780.58	3665.75	2671.5	3319.5	2744.5	2569.83	4842.11	3123.42	3437.38	2567.5	5807.11	1971.5	2491	3536.58	4069	2849.61	11569.9	11010.9	10228.8	10700	7066.5	9989.5	3378.67	4398.78	2786.33	2837.33	2978.33	3051	2733.78	2178.75	2612	3504.25	4508.89	5196.75	3778.5	3990
15	4267.56	2582.67	1896.89	2122.44	4504.5	3210.19	2313.33	2793.5	2707.33	2484	3405.88	2300.88	2560.25	2849.67	3680.19	2656.75	3335.38	2758.81	2575.83	4845.78	3126.5	3426.88	2573.75	5801.89	1993.5	2500.88	3533.42	4061.75	2845.19	11530.7	10985	10233.6	10668.6	7057.25	9926.5	3371.67	4394.56	2787.67	2837.67	2980.56	3051.56	2725.22	2161.75	2665	3498	4484.33	5169.5	3762.75	3979
16	4257	2585.17	1896	2121	4487.25	3217.86	2329.5	2785.75	2660.33	2429.92	3413.44	2291.75	2566.62	2876.83	3678.75	2653.75	3322.38	2752.88	2595.42	4822.67	3132.33	3508.62	2565.25	5753.22	1971.83	2499.56	3508.5	4068	2837.46	11484.1	11000.1	10197	10610.8	7030.75	9963.88	3379.11	4393.22	2758.44	2805.67	2933.44	3038.89	2698.11	2175.5	2654	3519.25	4525.56	5189.5	3798.5	3949.75
17	4304.33	2603	1901.67	2113.78	4478.25	3210	2332.58	2787.25	2624.92	2420.67	3423.44	2284.38	2538.75	2855	3665.31	2649.75	3305.75	2740.31	2602	4812.67	3119.17	3478.12	2566.75	5728.56	1987.33	2495.06	3507	4083.42	2811.39	11451.9	10990.4	10173.3	10625.4	7031.75	9890.62	3362.22	4411.33	2746.11	2789	2923.67	3007.11	2678.89	2158.75	2691	3471.25	4498.78	5153.75	3766.25	3941
18	4298	2556	1903.56	2118	4478.42	3209.91	2323.5	2773.62	2601.58	2412.08	3417.12	2288.25	2546.31	2867	3689.94	2662.75	3289.88	2744.56	2590	4813.56	3110	3446.38	2554	5720.22	1972.33	2499.94	3514.5	4013.42	2801.23	11489.8	10977	10330.4	10599.9	7054	9905.62	3345.67	4393.22	2743.33	2813.17	2941.44	3015.67	2698	2168.75	2660	3476	4483	5145	3772	3951.75
19	4328.22	2577.17	1905	2115.22	4468.17	3219.62	2322.67	2773.75	2597.58	2383.42	3409.75	2264.38	2529.38	2874.67	3677.25	2647.88	3326.38	2742.62	2591.08	4785.11	3113	3410.62	2552.25	5751.11	1984.17	2499.56	3503.5	4017.42	2868.46	11458.2	10921.6	10287	10584.3	6999.5	9846.38	3349.67	4412.11	2721.89	2787.67	2917.44	3022.89	2690.89	2156.75	2627	3465.25	4465.78	5156.25	3756	3958.5
20	4323.56	2568	1913.33	2116.44	4458.33	3199.81	2314.5	2785.88	2593.83	2372.75	3435	2273.25	2545.12	2825.75	3669.81	2637.88	3299.12	2717.25	2628.08	4798.22	3125.42	3406	2572.25	5734.22	1983.5	2501.62	3512.58	4147.08	2864.81	11400.2	10951.2	10257.6	10519.2	6994	9821.88	3346.33	4397.56	2739.22	2777.83	2920.56	3006	2680.22	2165.25	2588	3483.25	4469.56	5130	3791.75	3938.5
21	4296.56	2578.67	1913.44	2095.78	4457.33	3210.57	2325.25	2751.88	2585.58	2360.08	3436.38	2271.12	2551.81	2783.67	3698.12	2659.25	3317	2748.06	2643.75	4789.89	3120.42	3411.62	2551.5	5741.56	1983.5	2498.88	3466.58	4130.33	2869.89	11417.9	10906.2	10249.2	10509.7	6991.25	9809.25	3344.78	4388.22	2722.44	2786	2925.89	3005.22	2686.44	2150.25	2654	3468	4459	5112	3746	3947.75
22	4265.56	2580.5	1914.67	2102.22	4446.17	3221	2332.25	2771	2573.67	2371.83	3453.06	2281	2533.5	2708.58	3711.75	2666.25	3319.12	2734.56	2656.25	4760.67	3097.25	3387.62	2556.25	5686.44	1986.83	2484	3469.33	4118.92	2797.61	11413.3	10922.1	10243.2	10477.9	7030	9735.38	3339	4395.44	2742	2787.17	2925.22	3000	2683	2148.25	2639	3529.5	4435.22	5157.25	3761.75	3930.25
23	4274.56	2548.5	1922.44	2099.89	4440.17	3209.95	2552.33	2887.38	2584.42	2368.75	3441.38	2270.62	2539	2682.75	3812.56	2656.75	3306.12	2727.31	2649.83	4772.11	3113.33	3380.38	2542	5676.44	1994.17	2475.25	3568.58	3996.25	2856.92	11374.6	10916.3	10226.9	10452.4	7051.25	9900.5	3338.22	4419.89	2719.11	2801.83	2907.67	3016.11	2659.44	2158.75	2631	3689.5	4444	5104	3775.75	3948.5
24	4270.33	2575.33	1919.22	2101.78	4432.17	3216.05	2600	2993.5	2575.33	2367.17	3439.75	2279.62	2526.25	2648	3846.94	2663.25	3309.5	2724.56	2677.17	4768.22	3104.33	3396	2563.75	5660.67	1976.33	2465.62	3549.33	4073.25	2871.27	11361.6	10919.4	10212.1	10431.4	6991.5	9860.12	3316.67	4567.78	2749	2775.5	2934.33	3002.56	2646.56	2134	2624	3800.75	4434.44	5090.5	3764	3932.75
25	4260.11	2551.33	1921.78	2096.22	4428.75	3219.91	2559.42	3039.75	2582.58	2395.58	3441.5	2282.12	2520	2648	3837.69	2682.25	3309.75	2746.19	2678.58	4757.78	3125.08	3390.62	2571	5677.78	1988.67	2473.12	3538.83	4073.75	2861.85	11348.6	10904	10192	10367.8	7007.75	9873.25	3314.22	4598.78	2735.44	2800	2910.89	3005.78	2679.56	2166.5	2632	3838.25	4429.78	5078.75	3777.25	3928
26	4231.11	2540.5	1930.11	2100.78	4439.83	3226.86	2486.58	3034.75	2584.5	2390.58	3449	2280	2522.62	2627.67	3813.88	2664.12	3287.75	2732.88	2690.92	4707.11	3101.5	3388.12	2553.75	5691	1969.83	2469.75	3459.58	4036.33	2863.15	11328	10861.2	10200.1	10365.3	7004.25	9844.12	3297.56	4493.78	2717.22	2792.67	2904.44	3009.78	2673	2151	2640	3895.5	4411.56	5079	3757.25	3923.75
27	4233.11	2548	1927.11	2106.33	4416.75	3233.95	2422	2977.62	2579.92	2390.33	3548.94	2289.12	2511.94	2620.5	3755.06	2634	3297.12	2716.5	2697.75	4750	3105.83	3364.38	2528	5648.33	1962.5	2465.81	3533.25	4027.75	2857.27	11298.2	10879.9	10208.7	10363.1	6985.5	9816.25	3307.56	4425.44	2730.78	2766.83	2911	2989.44	2671.56	2123.75	2639	3878	4417.56	5040	3729.5	3921.5
28	4222.22	2566	1931.33	2100.11	4433.33	3234.33	2408.17	2909.5	2579.5	2401.75	3668.69	2311.25	2522.38	2620.33	3754.81	2649.12	3288	2724.88	2697.75	4746.11	3125.92	3390.38	2524.75	5612	1977.5	2488.31	3525.25	4024.33	2852.39	11271.8	10883.7	10180.9	10279.9	6961	9763	3286.11	4407.22	2728.11	2766.33	2916.67	2997.11	2649.22	2137.5	2629	3849	4415.44	5055	3752.5	3894.5
29	4223.78	2547.5	1932.78	2100.78	4410.75	3235.62	2355.17	2852.88	2579.08	2396.92	3659	2297.62	2513.44	2600.58	3729.81	2633.12	3292.75	2725.94	2718	4703.22	3115.58	3358.75	2535.75	5616.78	1961.17	2485.94	3517.58	4034	2848.19	11231.3	10863.9	10166.8	10288.6	6971	9761.88	3261.78	4368.33	2732.44	2769.17	2915.67	3000.67	2643.44	2141.25	2654	3702.25	4422.56	5027	3739.25	3882.75
30	4217.33	2570.83	1934.89	2097.78	4413.92	3227.95	2321.83	2773.5	2573.42	2386.67	3600.88	2296.75	2521	2580.33	3697.44	2627.5	3275.38	2723.06	2732.08	4715.67	3108	3397.75	2517.25	5623.67	1979.5	2496.38	3524.25	4006.83	2845.58	11124.9	10846.1	10176.7	10240.4	6970.75	9697.38	3269	4365.44	2712.33	2739.67	2907.67	2999.44	2644.11	2129.25	2652	3609.25	4402.78	4984.75	3754.5	3931.25
31	4196.11	2541.5	1935.11	2091.44	4414.5	3241.19	2332.17	2754.38	2565.17	2392.08	3557.5	2294.38	2578.88	2606.25	3710.38	2623.75	3263.25	2713.06	2738.17	4728.56	3123.83	3382.88	2538.25	5606.44	1958.83	2474.69	3514.25	4027.92	2855.42	11123.2	10807.9	10131.9	10228.7	6968.5	9687.75	3262.44	4339.89	2707	2780.83	2923.89	2983.11	2660.33	2128	2617	3515.5	4385.89	4988	3740	3877.75
32	4190.67	2572.5	1941.44	2096	4397.42	3229.14	2313.17	2724.25	2565.25	2399.83	3503.88	2310	2573.19	2597.33	3689.56	2629.88	3265	2706.19	2731.58	4717.44	3111.42	3354.75	2541	5586.11	1965	2462.62	3520.83	4029.42	2848.58	11089.8	10760.6	10140	10235.1	6918	9979.5	3225.33	4326.89	2694	2757.83	2913.89	2986.78	2672.22	2160.75	2616	3423.5	4387.89	5000.75	3723	3938.25
33	4220	2565	1946.22	2095.44	4362.08	3227.52	2309.83	2736.25	2566.25	2398.5	3483.69	2289.75	2555.88	2593.67	3692	2614	3245.25	2716.5	2732.75	4700	3110.75	3354.62	2539.25	5557.11	1955.17	2477.38	3513.67	4045.75	2846.04	11035.9	10762.8	10107.2	10195.3	6941.25	9942.62	3186	4320	2745.22	2783.33	2925.11	3000.33	2686.11	2148.5	2653	3336.75	4387.89	4984.25	3747.75	3891.5
34	4241.78	2548.17	1947.33	2091.11	4376.25	3227.48	2314.92	2733.12	2562.58	2378.08	3475.38	2281.5	2546.69	2600	3694.06	2602.75	3263.25	2711.25	2751.83	4709	3112.08	3344.25	2517.25	5524.44	1982.5	2470.56	3539.58	4068.25	2854.73	11073.8	10792.2	10096.8	10173.2	6907.75	9757.88	3196.67	4326.67	2723.67	2741.17	2921.56	3008.78	2644.89	2132.75	2621	3348.75	4382.67	4925.75	3773.25	3879.25
35	4275.78	2541.67	1952.89	2101.78	4375.83	3219.95	2302.75	2727.5	2556.25	2398.08	3499.19	2288.62	2533.12	2596	3705.62	2605.38	3249.62	2700.94	2744.33	4695.78	3095	3354.25	2509.5	5520.89	1957.5	2481.38	3503.83	4063.33	2849.11	11024.8	10802.4	10104.2	10108.9	6906.5	9634.75	3192.89	4345.89	2715.78	2782.83	2907.56	3015.67	2659	2125.25	2651	3364	4379.89	4964.25	3747.5	3904.25
36	4300.67	2595.5	1949.56	2091.44	4384.42	3240	2306.17	2712.12	2540.67	2375.75	3476	2290.5	2509.81	2599.42	3718.19	2589.88	3262.38	2703.69	2735.17	4708.56	3099.25	3337.38	2491.5	5510.67	1948.83	2490.75	3525.25	4067.5	2846.89	11051.2	10727.3	10085.9	10121.6	6961.5	9509.5	3180.11	4315.78	2692.56	2722.83	2906.44	2964	2648.11	2144.75	2590	3317.25	4370.44	4956.5	3747.75	3879
37	4293.67	2594	1950.89	2092.44	4358.25	3232.81	2305.5	2706.5	2536.83	2401.08	3467.56	2284	2503.81	2593.17	3715.44	2584.62	3251.25	2717.94	2726.75	4702.11	3096.92	3497.75	2499.25	5502.56	1962.5	2454.31	3513.25	4063.5	2866.77	10997.1	10699.8	10092.8	10109.3	6919.5	9474.75	3180.67	4305.78	2761	2793.17	2943.67	3019	2688.89	2158.25	2666	3319.5	4365.44	4946.75	3715.75	3874.75
38	4254.56	2540.83	1953.67	2088.44	4328	3243.86	2332.25	2697.38	2544.25	2397.5	3434.44	2295.5	2494.19	2600.17	3700.31	2577.38	3239.75	2703.88	2715.42	4681.44	3094.08	3438.88	2506.75	5507.11	1956.17	2459.94	3515.5	4057.33	2871.15	11001.8	10691.2	10097.9	10123.2	6881.25	9426.25	3232	4284.78	2748.33	2810.33	2916.78	3030.67	2683.78	2124.75	2624	3298.25	4363.33	4921.75	3742.5	3891.25
39	4220.67	2529.17	1961.67	2088	4345.58	3237.29	2325.17	2696.62	2513.75	2395.33	3415.69	2303.25	2486.5	2572.75	3708.25	2566.38	3239.75	2709.12	2691.17	4668.78	3079.08	3371	2510.25	5489.67	1962.83	2475.62	3525.5	4041.25	2864.65	10968.1	10661	10087.2	10066.4	6905	9386.12	3164.56	4303	2696.22	2756.67	2894.11	2987.33	2653.22	2139.75	2603	3323.75	4351.89	4880.75	3737.5	3848
40	4196.56	2586.17	1958.78	2096.78	4352	3227.95	2323.08	2678.88	2533.42	2387.17	3401.44	2439.75	2476.81	2594.67	3671.69	2568.25	3239.12	2681.38	2708.75	4681	3074.67	3348.75	2519.25	5482.11	1973.17	2468.19	3516.5	4028.75	2862.31	10998	10689.4	10088.3	10022.9	6860.75	9345.25	3188.11	4293	2703.67	2728.33	2893.22	2965.78	2649	2132.75	2638	3308.5	4347	4893.25	3713.5	3883.25
41	4188	2572.33	1961	2089.89	4341.08	3224.57	2341.08	2698	2523.42	2425.75	3390	2431	2453.88	2577.17	3681.94	2576.62	3256.88	2679.44	2718.58	4686.11	3087.83	3317.75	2500.75	5462.56	1964.33	2487.69	3524.67	4023.67	2853.69	10934.2	10628.8	10051.4	9970.44	6888.25	9327.75	3172.67	4270.22	2741.11	2784.5	2934.33	3028.89	2704	2127.5	2622	3288.25	4326.89	4894.5	3705.5	3898.75
42	4167.89	2544.17	1949.78	2085.67	4339.58	3245.52	2349.42	2713	2523.42	2439.08	3400.19	2406.25	2436.75	2593.83	3674.12	2576.5	3247	2678.38	2726.92	4667.44	3090.08	3329.62	2511	5451.78	1964.33	2492.81	3516.08	3998.67	2854.42	10915.7	10599.7	10051.1	9984.11	6867	9296.12	3206	4253.89	2741	2783	2941.78	3025.89	2688.22	2137	2629	3271.75	4306.11	4873.5	3732.5	3923.25
43	4171.44	2563.33	1959.11	2084.78	4330.5	3231.76	2369.75	2681.12	2513.92	2449.17	3387.69	2371.62	2434.56	2600.92	3661.75	2697.88	3228.12	2677.62	2710.5	4661.11	3105	3309.88	2502.25	5468.78	1970.67	2477.94	3499.92	3997.08	2849.69	10923	10609.3	10020.7	9925.22	6872.25	9299.88	3204.56	4282	2741.89	2773	2940.67	3061.44	2702.22	2106.5	2626	3283	4291.11	4858.5	3723.25	3917.5
44	4161.78	2529.33	1960.33	2084.33	4323.42	3239.33	2382.25	2684.12	2504	2427.25	3384.12	2356.12	2426.31	2616.58	3656.44	2675	3238.62	2689.75	2709	4630.33	3144.58	3303.62	2506.25	5463.89	1953	2454.44	3513.25	4000	2837.92	10950.9	10588.6	10087.3	9911.56	6800.25	9232.62	3187.78	4259.78	2740.44	2754.5	2921.89	3092.22	2692.11	2126	2586	3249	4298.22	4899.25	3697.25	3902
45	4227.33	2549.5	1952.44	2083.44	4317.17	3217.91	2378.5	2686.62	2497.25	2396.42	3384.5	2320.12	2428.88	2588.67	3637.75	2654.62	3246.88	2679.12	2708.33	4640.33	3198.92	3293.75	2561.5	5439.44	1967.33	2525.5	3493.5	4002.17	2849.11	10950.1	10569.6	10012.9	9919	6802.25	9226.75	3169.44	4234.89	2764.33	2773.67	2923	3111.56	2707.67	2114	2600	3274.75	4329.78	4920.25	3683.75	3976.5
46	4254.33	2567.5	1968.11	2075.67	4321.75	3239.29	2390.5	2692.88	2490.25	2385.58	3384.06	2296.88	2409.31	2613.92	3636.06	2583.88	3238.25	2678.69	2714.33	4648.78	3285.33	3294.38	2657	5451.56	1942.83	2506.56	3478.83	3991.25	2836.85	10927.1	10551.6	9983.67	9932.33	6823.75	9184.75	3278.56	4234.44	2741.56	2819.5	2938.33	3118.11	2722.44	2126.25	2700	3257.25	4294.33	4868.25	3734.25	3947.75
47	4250.22	2537	1993.67	2080.44	4322.83	3231.86	2364.67	2673.88	2495.08	2357.58	3384.44	2309	2396.06	2600	3614.88	2564.62	3234.88	2675.81	2715.75	4659.11	3311.58	3282.88	2606.75	5440.89	1955.5	2501.69	3494.58	3997.25	2838.58	10874.4	10555.2	9922	9887	6902	9211.62	3393.33	4198.11	2774.78	2843.33	2924.78	3138.89	2743.33	2111.25	2680	3280	4316.67	4859.75	3748.25	3997.75
48	4312.11	2593.33	2007.56	2081.78	4329.42	3216.29	2361	2667.12	2500.33	2340.08	3409.88	2304	2395.62	2599.33	3628.94	2512.75	3252.75	2667.69	2718.67	4681.78	3340.92	3287	2622.25	5489.78	1960.67	2474.44	3482.08	3962	2839.19	10878.2	10859.4	10023	9878	6925.5	9173	3489.67	4198.44	2819.22	2992.5	2923.78	3152.44	2780	2121.5	2615	3239	4434.56	5021.5	3769.25	4032.75
49	4374.78	2695.33	2008.33	2100.89	4364.17	3227.38	2352.17	2674.12	2488.58	2321.08	3377.94	2301.25	2392.31	2606.92	3615	2524	3235.38	2679.56	2770.5	4723.22	3360	3283.12	2600	5413	2053.17	2524.12	3474.67	3998.17	2835.23	10849.9	11099.8	10052.3	10043.8	7034.25	9119.38	3562.33	4168.67	2873.22	3026.83	2956.33	3168.89	2825.89	2125.25	2599	3248.5	4499	4986.5	3857.25	4032.75
50	4457.78	2794.83	2007.33	2112.56	4516.33	3216.57	2318.08	2659.38	2497.33	2316.58	3402.62	2316.38	2393.5	2619.83	3607.75	2507.12	3291	2692.69	2836.92	4789.11	3338.33	3782.75	2593.75	5588.89	2116	2547.75	3475.17	4025.83	2838.65	11427.1	11144.3	10410.9	10279.4	7138.75	10518.1	3553.33	4216.78	2921.67	3039	2997.56	3218.78	2909	2114	2668	3250.5	4519.56	4959	3889.25	3983.75
51	4472.56	2800.5	2009	2105.67	4595.92	3362.43	2302.58	2662.75	2491.33	2323.08	3398.75	2299.38	2374	2604.92	3599.31	2519.5	3331.12	2684.94	2844.5	4805.78	3337	3725.38	2569.25	5701.78	2076.83	2705.5	3472.5	4224.58	2860	12528.8	11107.1	10387.8	10315.4	7054.75	10342.4	3529.78	4208.44	2948.78	3050.17	3036.78	3235	2887.44	2274.75	2831	3208.75	4504.67	5000.25	3845.5	3957
52	4427.33	2759.5	1997.33	2093	4589.75	3452.86	2304.92	2634.38	2482.33	2313.67	3413.19	2301.38	2357.81	2591.75	3596.12	2495.12	3285	2671.69	2819	4735	3288.17	3551.38	2556.5	5712.89	2055.33	2791.62	3475.5	4304.25	2853.04	12727.8	10919.9	10190.3	9987.11	6892.25	10165.8	3471.33	4174.67	2949.89	3065.5	3113.11	3224.89	2895.67	2296.25	2788	3249.5	4468.11	4916	3874.5	3923.25
53	4400.78	2680.83	1990.78	2087.78	4524.58	3448.38	2283	2640.88	2475.33	2316.67	3450.38	2306	2349.12	2600.92	3565.5	2500.38	3256.62	2677.25	2777.75	4725.44	3281.67	3438.88	2528	5694.89	1997.83	2782	3475.67	4311	2851.85	12626.9	10734.9	9990.33	9857.44	6802	10021.9	3410.78	4153.11	2917.56	3012	3114.78	3230.44	2869.22	2257.75	2745	3270.75	4480.89	4899	3886.25	3919.5
54	4323.78	2648.83	1993.44	2078.22	4476.75	3372.57	2298.25	2623.75	2480.92	2303.75	3466.56	2298	2363.81	2596	3575.38	2481.5	3235.25	2674.31	2770	4696.56	3233.42	3329.25	2525.25	5576.78	1957.33	2737.69	3480.42	4205	2838.31	12612.8	10608.2	9962.44	9782.67	6793.75	9832	3288.78	4134.22	2895.67	2955.33	3117.89	3221.44	2833.56	2225	2658	3275.5	4470.78	4866.5	3945.5	3893.5
55	4274.56	2608.83	1992.44	2068.78	4380.5	3312.38	2302.5	2626.5	2478.5	2302.33	3482.31	2287.88	2366.06	2596.5	3669.75	2501.75	3210.12	2674.56	2749.67	4663.78	3160.5	3333	2515.5	5546.67	1948.83	2661.56	3495.33	4148.5	2857.39	12481.4	10518	9865.67	9747.22	6778	9607.25	3193.33	4126.89	2825.78	2909.67	3095.78	3215.11	2783.44	2159.25	2608	3291	4470.89	4819.5	3953.5	3818.25
56	4276.11	2594.17	1990.11	2061.89	4328.08	3240.48	2307.5	2613.12	2474.75	2300.83	3456.38	2290.75	2349.19	2609.67	3683.06	2474.88	3188.62	2650.31	2717.17	4598.78	3097.42	3286.75	2483.75	5502.67	1943.83	2610.25	3488.58	4064.42	2859.69	12363	10467.3	9890.44	9929	6712	9294	3122.33	4111.67	2790	2834.17	3040.56	3181.11	2732.33	2130.75	2640	3265.75	4442.22	4804.75	3893.75	3811.5
57	4222.11	2568.17	1968.22	2048.78	4300	3200.62	2301.67	2603.62	2465.17	2298	3434.44	2281.88	2339	2584.92	3695.62	2467.12	3173	2648.5	2697.75	4583.22	3082.42	3265	2448	5490.11	1941.67	2584.25	3481.75	3979.5	2878.27	12216.8	10412.1	9938.89	10305.2	6691	9051.12	3097.44	4058	2746.89	2800.83	2982.33	3167.11	2680.89	2095.5	2650	3239.25	4407.56	4752	3855.5	3835.75
58	4193.56	2573	1976.22	2051.22	4279.33	3162.19	2295.92	2605	2473.33	2291.42	3428.56	2272.38	2338.25	2575.75	3617.75	2447.5	3160.5	2641.25	2696.33	4543.89	3055.17	3236.5	2464.75	5446.11	1948.83	2551	3450.42	3981.33	2941.42	11923.4	10374.2	10035.4	10001.8	6648.25	8878.5	3079.44	4067	2743.33	2772	2965.33	3132.89	2677.44	2067.75	2597	3251.5	4415	4772.5	3773	3859.5
59	4192.11	2540.67	1976.11	2047.56	4259	3153.76	2310.33	2622.12	2464.17	2292.83	3408.44	2263.62	2329.25	2577.42	3588.75	2443.62	3157.5	2702.94	2690.92	4545.11	3055.75	3232.5	2464.5	5463.89	1939.83	2512.25	3454.33	3940.42	2983.08	11473.2	10355.7	9920.89	9855.11	6562.25	8800.25	3065.22	4043.33	2719.22	2764.83	2925.44	3104.22	2647.11	2068.75	2654	3235	4319.67	4744.75	3719.25	3962.75
60	4196.78	2523.33	1964.89	2035	4237.75	3156.91	2311.25	2609.88	2466	2307.75	3421.88	2269.38	2326.88	2576.17	3544.44	2425.5	3160.12	2755.12	2692.08	4490.67	3050.67	3231.75	2461	5448.22	1939.17	2497.81	3447.5	3913.5	2975.46	11044.3	10462.2	9863.33	9747.89	6594	8783.38	3069.22	4029.11	2710.56	2748.5	2896.67	3119	2654.44	2053.5	2667	3230.75	4357.33	4725	3663.75	3911
61	4165.33	2529.33	1961.44	2032.22	4235.17	3142.38	2308	2599.12	2446.33	2302	3406.38	2254.5	2310.69	2590.83	3517.12	2437.75	3157.62	2740.12	2674.33	4480.67	3049.42	3232.75	2441.5	5417	1938.17	2510.56	3470.25	3892.92	2936.96	10809.7	10372.4	9843.44	9602.11	6567	8686.75	3058.33	4038.33	2706.89	2744	2878.56	3106	2630.11	2059.5	2708	3168.75	4284.11	4695.5	3687	3945.75
62	4160.78	2492.67	1961.33	2034.22	4234.92	3128.76	2320.42	2601.88	2446.08	2292.5	3385.44	2256.5	2322.25	2580.42	3500.5	2440	3134.25	2705.38	2652.25	4492	3047.75	3222.25	2447.5	5359	1940.17	2506.69	3470	3887.42	2914.61	10700.8	10373.7	9785.56	9544.22	6558	8634.88	3063.33	4009.44	2682.89	2742	2874.67	3119.67	2648.78	2035	2612	3166.75	4280	4734	3653.25	3909
63	4172.11	2502.5	1959.89	2022.22	4200.33	3132.76	2284.58	2607.12	2440.42	2294.17	3395.75	2265	2330.94	2575.75	3457.81	2412.75	3121.38	2664.25	2643.75	4467.44	3041.25	3212.88	2422.25	5344	1927.83	2504.06	3531.75	3867.25	2880.23	10638.1	10380.2	9750.89	9462.22	6592.5	8601.25	3052.44	4003.67	2690.33	2712.83	2867.22	3128	2635.33	2046	2688	3134	4268.89	4706.5	3603	3910.25
64	4175.56	2510.17	1955.56	2025.89	4195.75	3119.67	2308.33	2616.38	2448.42	2291.92	3392.75	2258	2326.94	2576	3462.75	2407.88	3134.75	2632.5	2636.25	4440.67	3023.33	3200.12	2425	5353	1939.33	2497.69	3583.25	3869	2861.11	10610.6	10363.6	9729	9459.22	6544	8551.38	3026.33	3991.78	2683.89	2733.5	2859	3091.22	2644.78	2048.25	2650	3135	4236.22	4697.25	3653	3883
65	4198.56	2493.17	1949.89	2013.89	4191.5	3086.43	2289.5	2601.12	2443.33	2281.75	3401.56	2275	2304.56	2580.25	3428.25	2395.12	3140.75	2618.38	2629.92	4432.11	3038.42	3280.25	2459.5	5334	1942.5	2502.69	3593.08	3862.5	2845.19	10627.1	10361.1	9674	9427.89	6486.5	8531.25	3038.44	4004.67	2655.56	2680.17	2836.11	3087.56	2616.33	2037.5	2612	3158.75	4221.44	4683.5	3544.5	3888.5
66	4215.56	2467	1943.78	2011.22	4204.58	3103.67	2279.83	2608.62	2438.75	2280.92	3386.31	2272.38	2284.94	2579.17	3398.38	2400.75	3118	2612.94	2641.58	4419.67	3019.08	3398.38	2417.75	5346.89	1923.67	2506.12	3581.08	3836.08	2836.11	10563.2	10349.6	9680.22	9439.78	6473.75	8505.62	3039	3996.56	2659.11	2717.17	2827.78	3086.56	2613.11	2011.25	2617	3151.25	4205.44	4679.75	3658.75	3889.5
67	4199.56	2460	1953.67	2012.22	4191.75	3090.91	2295.17	2594.88	2446.67	2276.83	3384.38	2282.25	2285.62	2574.42	3374.56	2413.62	3128.38	2594.06	2649.25	4400.78	3018.25	3342	2408.5	5304.78	1927.33	2494.25	3566.92	3859.67	2816.92	10577.1	10331.3	9653	9393.67	6432.25	8491.38	3012.44	3993.67	2645.56	2690.67	2815.67	3072.89	2611.33	2037.75	2596	3139.75	4168.56	4635.75	3614.5	3881.75
68	4198.56	2460	1951.56	2011.67	4179.5	3084.81	2283.08	2584.25	2413.92	2254.25	3391.56	2268.25	2277.88	2572.92	3363.56	2392.75	3116.62	2595.94	2653.17	4382.78	3020.83	3275.75	2421.75	5311.33	1929	2493.75	3537.33	3829.25	2805.46	10587.6	10326.1	9668.67	9465.89	6410.75	8485.75	3031.44	4007.56	2661.78	2693.17	2826	3056.89	2614	1998.75	2667	3112	4153.33	4671	3621.75	3878
69	4181.78	2430.33	1944.44	2003.78	4198.5	3082.52	2283.08	2608.75	2437.25	2273.17	3395.81	2256.88	2273.19	2568	3367.25	2399.5	3118.38	2593.5	2659.83	4387.11	3018.25	3221.5	2420	5276.89	1931.67	2480.12	3499.83	3826.75	2794.39	10532.1	10302.4	9626.22	9425	6413.25	8437.12	3008.22	4010.56	2654.33	2701	2826.44	3072.11	2613.78	1979.25	2629	3141	4153.11	4656	3624.5	3901.25
70	4183.78	2433.5	1948.22	2002.11	4178.83	3082.24	2279.75	2595.75	2429.5	2266.17	3404.94	2262.38	2292.12	2570.25	3360.94	2394.38	3102.38	2617.06	2649.92	4372.33	3006.75	3164.12	2410.25	5247.44	1923	2485.56	3483.67	3833.75	2785.31	10494.8	10293	9633.11	9381.33	6355	8462	3026.44	4042.89	2649.67	2678.17	2820.56	3056.67	2611.44	1977	2684	3139.75	4133.44	4675	3621	3886
71	4171.22	2412	1948.67	1996.44	4169.25	3067.05	2280.33	2597.38	2419.17	2255.75	3380.31	2240.88	2271.69	2555.25	3337.69	2372.75	3109.12	2581.81	2628.33	4359.44	2999.58	3161.5	2406	5219.56	1922	2485.5	3450.17	3817.33	2793.35	10523.7	10268.9	9637.78	9409.33	6344.25	8424.62	2996.89	4081.67	2654.67	2674.17	2825.11	3045.22	2610.44	1992.5	2630	3108	4113	4666.25	3596.75	3869
72	4186.33	2414.83	1941.89	1991.33	4173.92	3061.33	2276.33	2621.75	2405.5	2243.75	3383.5	2247.12	2268.19	2561.08	3335	2382.38	3116.12	2591.31	2638.42	4335.22	3013.75	3151.25	2400.25	5182	1917.67	2496	3449.58	3811.83	2772.69	10455.3	10262	9893.78	9351	6325.5	8415.25	2985.67	4242.78	2603	2625	2760.22	2971	2601.44	1953.75	2645	3126.25	4110.56	4672.25	3611.75	3883
73	4177.56	2407.83	1945.22	1985.11	4156.92	3067.24	2258	2612.38	2382.67	2244.25	3392	2224	2262.81	2551.25	3323.94	2376	3098.12	2579.94	2630.67	4322	2999.67	3163.12	2418.5	5079.22	1931	2492.75	3440.83	3796.58	2789.35	10451.2	10170.8	9571.89	9293.33	6321.25	8392.62	2979.33	4601.11	2610.44	2616.17	2745.22	2960.78	2593.33	1968.75	2633	3116.75	4091.67	4631.5	3606	3840
74	4137.33	2371.33	1946.89	1980.44	4152.33	3040.38	2286	2610.12	2399	2262.83	3365.56	2215.75	2275.12	2553.42	3305.81	2364.38	3086.5	2591.38	2615.08	4332.56	3023.33	3126.25	2400.75	5078.44	1909.5	2494.25	3420.17	3793.67	2780.58	10443.9	10199.8	9512.56	9284	6332.25	8453.75	2976.22	4511.22	2590.44	2652.83	2753.56	2956.89	2603.33	1972.5	2629	3100.25	4092.11	4661.25	3605.75	3846
75	4162	2385.67	1943.22	1985.56	4157.5	3049.95	2262.5	2603.75	2391.5	2250	3379.81	2218.12	2274.94	2540.42	3297.31	2352.12	3083.5	2587.12	2620	4311	3006.08	3134.38	2406.75	5083.11	1916.33	2487.5	3413.75	3746	2777	10425.2	10223.9	9493.78	9186.89	6272.75	8420.88	2983.22	4489.22	2595.56	2646.17	2740.67	2951.11	2606.56	1960.25	2562	3065	4067.33	4654.25	3589.75	3858.25
76	4168.33	2378.5	1946	1981.56	4155.42	3044.24	2268.92	2617.12	2397.5	2244.92	3374.94	2205.38	2280.69	2539.75	3289.75	2359.38	3084	2586.75	2590.75	4274.44	3013.83	3134.88	2409.75	5080.78	1912.5	2493.81	3410	3747.42	2770.61	10356.7	10200.9	9432.78	9153.33	6295.25	8458.88	2967.11	4576	2591.22	2636	2745.11	2929.67	2582.33	1939.5	2598	3085	4037.89	4651	3595.25	3826.25
77	4172.22	2383	1944.44	1980.11	4130.33	3043.81	2260.83	2594.25	2388.67	2235.08	3398.69	2189.25	2285.81	2537.42	3257.75	2353.75	3091.75	2567.06	2580.75	4278.33	3018.58	3135.5	2418	5080.67	1896.67	2484	3415.42	3742.67	2766.23	10403.8	10107.3	9429.22	9178.44	6297	8403.75	2948.44	4560.44	2572.33	2620.17	2733.78	2924	2593.56	1945.25	2652	3080.5	4036.89	4664.5	3583.75	3830
78	4139.22	2367.33	1941.22	1973	4155.58	3025.38	2265.17	2592.38	2363.58	2258.67	3409.12	2199.5	2283.94	2534.75	3244.56	2340	3068	2575.75	2594.5	4253.22	3017.92	3106.88	2404.25	5032.67	1919	2479.75	3402.83	3748.17	2776	10342.3	10093.9	9406.44	9152.33	6303	8373	2966.33	4556.78	2567.89	2638.17	2727.22	2910.78	2559	1920.25	2577	3070.25	4025.44	4625.75	3583	3816
79	4174.78	2357.33	1946.67	1970.33	4135.08	3031.71	2249.25	2591.5	2373.33	2233.17	3412.5	2179.38	2292.88	2534.67	3232.94	2348.25	3059	2579.75	2581.5	4260	3013.83	3116	2385.5	5007.22	1914.67	2469.62	3427.08	3764.33	2762.5	10326.3	10115.7	9408	9129.33	6319.75	8396.75	2943.78	4539.11	2587.89	2638.5	2715	2904.33	2581.89	1898.75	2622	3032	4017.44	4625.5	3605	3817.75
80	4213.67	2351.83	1941.56	1967.78	4132.33	3023.81	2239.17	2585.75	2376.33	2248.33	3414.06	2174.62	2292.44	2521.42	3204.94	2349.38	3056.25	2571.19	2583.42	4244.89	3015.08	3106.75	2388.5	5002.89	1925.17	2481.44	3418.67	3725.5	2762.46	10299.4	10065.4	9363.44	9111.44	6284	8451.38	2940.22	4527.89	2580.11	2628.33	2721.78	2879.33	2561.67	1917	2635	3051.5	3979.33	4591.75	3599.25	3797.75
81	4177.11	2338.33	1942.11	1959.44	4120.83	3025.38	2235.58	2590.12	2363.83	2254.67	3413.25	2187.12	2305.62	2518.67	3196.31	2341.38	3021	2561.19	2554.33	4245.22	3016.25	3087.88	2386	4979.22	1905.5	2480.38	3408.67	3749.08	2771.58	10303.4	10017.1	9363.56	9062.56	6223.25	8425.38	2925.67	4526.44	2581.44	2644	2705.11	2862.44	2570.22	1908.25	2625	3037	3962.89	4594.75	3610.25	3818
82	4181.33	2354.33	1943.56	1945.44	4129	3009.86	2222.5	2564.5	2356.17	2247.67	3406.44	2194.5	2304.94	2516.92	3169.38	2314.12	3048.38	2568.5	2567.08	4241	3012.58	3092.62	2390.25	4964.11	1911.83	2475.38	3391.92	3747.92	2770.85	10314.3	10087.1	9384.56	9072.67	6194.75	8228.75	2931.22	4510.89	2549.33	2619.5	2686.44	2823.33	2536.89	1903.75	2602	3048.5	3975.78	4559.5	3594	3842.5
83	4165.78	2339.83	1937.56	1948.33	4127.58	3006.05	2223.92	2554.25	2360.83	2250.33	3375.94	2183.12	2287.5	2514.83	3138.56	2317	3038	2573.56	2562.67	4198	2991.75	3085.75	2399.25	4947.33	1896.83	2473.56	3395.67	3724.92	2766.19	10266.6	10116.6	9374.11	9040.89	6160.5	8402.75	2936.56	4506.33	2545.22	2610.33	2698	2826.78	2540.44	1914.5	2610	3030.5	3966.89	4559.75	3580.75	3810.25
84	4176.78	2330.33	1935.89	1942.33	4106.33	2989.91	2224.83	2539.62	2351.92	2229.83	3376.94	2184.25	2274.12	2493	3147.56	2325.88	3028.88	2546.25	2547.67	4198.56	2888.75	3069.62	2387	4951.11	1902.17	2473.75	3395.25	3709.42	2765.46	10269.7	10047.7	9319.67	8976.33	6141.5	8307.12	2917.67	4506.33	2539	2635.33	2688.67	2819.56	2543.22	1881.5	2591	3055.25	3946.89	4601.25	3573	3798.5
85	4138.22	2307	1934.67	1950.33	4134.67	2994.76	2212.33	2555.62	2362.75	2247.58	3368.88	2165.12	2274.44	2482.17	3136.56	2290	3009	2542	2565.67	4188.44	2888.5	3071.25	2377.25	4923.44	1895.33	2458.56	3407	3674.67	2762.92	10212.3	10042.2	9278.89	8964.11	6158.5	8318.5	2909.11	4504.33	2545.11	2631.67	2672	2804.44	2540.11	1876	2601	3003.5	3944.22	4555.75	3585.5	3794.25
86	4151.56	2325.33	1937.78	1947.33	4096.08	2979.57	2216.42	2546.12	2351.92	2231.67	3370.44	2171.12	2277.38	2495.75	3128.25	2287.38	3013.12	2544.38	2554.58	4183	2911.5	3070	2398.75	4907.89	1895	2461.44	3378.92	3661.25	2779.77	10224.6	10047.9	9326.33	8914.44	6103.25	8295.5	2916.89	4498.11	2542.89	2613.5	2675	2789.44	2539.78	1899	2530	3005.5	3933.44	4588.25	3597	3797.75
87	4132.33	2317	1937.11	1933.67	4104.92	2962.62	2187.67	2538.38	2350.83	2221.58	3379	2163.12	2254.56	2493.83	3112.25	2279.88	3039.12	2557.06	2555.58	4173.44	2907.83	3062.12	2379.75	4887.78	1895.33	2456.69	3405.42	3704.5	2780.15	10188.1	10005.2	9258.67	8881.67	6081.75	8241.75	2929	4492.67	2541	2614.5	2674.44	2803.33	2532.11	1895.75	2576	2990.25	3927.44	4537.5	3531.75	3813.75
88	4115	2313.33	1939.67	1939.33	4092.5	2943.33	2183.42	2540.62	2338	2210.5	3375.19	2163.25	2266.31	2491	3099.31	2298	3011.38	2543	2535.17	4145.78	2891.33	3043.25	2364	4838.44	1899.17	2449.31	3381.75	3703.17	2777.23	10186.2	9982	9235.11	8862.78	6098.5	8242.5	2931.67	4497.44	2510.33	2658.17	2681.11	2778.78	2509.78	1883.5	2588	3004	3938.33	4533.25	3569	3785.25
89	4124.56	2278.83	1941.78	1935.78	4105.5	2938.76	2185.17	2527	2336.42	2216.42	3376.06	2161.62	2255.62	2473.83	3071.62	2282.88	3016.62	2532.44	2553.83	4134.78	2890.92	3053.25	2380.75	4882.89	1891.17	2443.44	3371.67	3688	2763.27	10178.4	9964.56	9242.11	8848.56	6112.5	8238.75	2937.22	4510.78	2538.89	2635.17	2673.33	2765.11	2520.78	1870.75	2621	2974.5	3895.33	4569.25	3587	3774.25
90	4098.89	2296.5	1935.44	1931	4107.75	2933.67	2182.5	2523.88	2338	2216	3395.5	2165.5	2246.12	2488.08	3064.88	2269.75	2999.88	2524.19	2566.08	4124.11	2918.25	3036.62	2377	4869.89	1898.83	2451	3381.42	3659.67	2762.61	10208.7	9984.89	9213	8849.56	6066.5	8196.12	2927.22	4501.56	2517.11	2646.67	2665.56	2766.78	2511.22	1883.75	2603	2971.5	3911.44	4540.75	3568.5	3802
91	4115.89	2322.17	1934.78	1929.11	4096.08	2946.38	2184.33	2519	2321.17	2214.92	3395.12	2158.88	2249.12	2462.5	3056.44	2257	3015.5	2530.25	2551.92	4125.56	2883.17	3031.38	2371.5	4838.78	1898.83	2467.12	3370.67	3650	2762.61	10141.9	9942.22	9157.78	8808.89	6093.25	8176.12	2916.44	4498.78	2533.56	2653.67	2675.44	2758.22	2547.33	1888.25	2604	2949.25	3897.33	4453	3544	3779.75
92	4086.56	2292.83	1937.44	1930.44	4090.25	2940.43	2171.5	2534.12	2326.5	2211.75	3403.88	2175.38	2234.88	2476.25	3052.62	2258.88	3012.25	2521	2527.17	4093.11	2900.08	3042.5	2369.75	4868.67	1901.67	2462	3371.5	3638.5	2757.77	10119.3	9925.33	9168.33	8765.22	6037.75	8123	2919.67	4472.44	2534.44	2649.67	2664.78	2745.44	2507	1864.25	2596	2961.25	3898.78	4483	3574	3822
93	4076.89	2311.17	1934.11	1921.44	4079.67	2921.24	2164.5	2537.12	2321.25	2207.08	3384.5	2148.5	2228.31	2451.67	3054.44	2239.62	3002	2508.81	2536.83	4093.67	2892	3040	2365.75	4837.44	1902.83	2457.88	3354.58	3646.17	2771.5	10133	9916.89	9125.78	8744.67	6087	8106.12	2930.44	4506.56	2513.89	2662.5	2659.11	2745.44	2527.44	1881	2595	2973.5	3901.33	4458.25	3537.25	3777.5
94	4070.44	2304.5	1941.44	1922.44	4069.83	2928	2165.75	2538.62	2304.5	2203.08	3371.62	2162.25	2212.81	2457.67	3043.12	2235	2985.38	2500.44	2539.58	4080	2886.83	3021.75	2380.25	4812.67	1894.67	2446.06	3363.33	3646.67	2769.85	10145.8	9881.78	9122	8748.56	6025.75	8100.5	2917.44	4504.78	2531.33	2658.17	2660.44	2739.56	2524.11	1872.25	2605	2979.25	3875.11	4453.75	3548.5	3771.75
95	4034.22	2287.67	1938.89	1918.56	4058	2898.05	2128.42	2511.88	2310.58	2197	3363.88	2124.12	2220.44	2471.83	3043.06	2233.88	3013	2500.81	2546.08	4069.56	2898.25	3007.62	2372.5	4819.11	1889.33	2452.81	3370.17	3652.58	2766.65	10133.7	9842.22	9092.22	8725.22	6017.5	8061	2926.78	4507.44	2532.56	2654.33	2633	2732.56	2509.89	1873.5	2610	2956.5	3860.22	4430.5	3564	3815.25
96	4028.78	2299.5	1944.56	1918.33	4046.5	2915.14	2142.67	2511.88	2283	2190.25	3356.5	2129.88	2232.5	2458.67	3034.69	2225	2994	2497.94	2529.58	4043.89	2882.42	3028	2364.5	4801.89	1875	2468	3372.33	3649.5	2763.5	10088.3	9798.11	9066.78	8678.78	5976.25	8074.75	2917.44	4500.56	2540.78	2687.17	2648.56	2742.44	2509.78	1862.75	2616	2945.25	3859.67	4457.5	3557	3765.5
97	4041	2282.17	1935.78	1913	4062	2917.67	2140.5	2535.5	2285.42	2186.67	3363.19	2123.5	2233.75	2461.83	3010.06	2214.88	2984.38	2507.62	2510	4046	2892.58	3012.62	2379.25	4770.78	1896.5	2456.19	3346.25	3647.5	2758.69	10083.9	9778.33	9077.22	8642.89	5937	8060.25	2924.33	4495.56	2544.67	2675.33	2645	2735.56	2506	1846.5	2569	2948.5	3847.33	4449	3542.75	3775.75
98	4020.78	2294	1942.67	1911.44	4058.67	2896.09	2144.67	2542.88	2269.17	2179.67	3343.56	2128.5	2220.25	2477.83	2995.12	2209.5	2974.25	2479	2513.92	4022.56	2884.5	3019	2353	4752.33	1884.5	2445.75	3358.92	3651.58	2767.35	10033.3	9765.78	9036.44	8625.44	5987	8001	2908	4494.44	2536.56	2653.83	2649.44	2714	2500.67	1864.25	2585	2937	3846.78	4430.5	3560	3797
99	4014.89	2279.67	1943	1906.89	4045.33	2891.38	2137.08	2551.62	2256.75	2166.33	3349.56	2109.12	2203.06	2455.67	2975	2211.75	2980.75	2482	2491.83	4069.11	2886.67	3004.25	2346.25	4733.89	1890.33	2467.69	3350.5	3641.58	2740.27	10021.3	9731.33	9014.44	8570.67	5975.75	7984.12	2899.11	4499.11	2540.89	2656.83	2641.89	2762.67	2495.22	1858.5	2544	2921.5	3845.56	4439.25	3546.25	3780.5
100	4012.56	2284.33	1942.67	1904.67	4033.83	2880.91	2117.75	2525.12	2266.17	2176	3359.88	2109.5	2216	2454.42	2966.25	2183.5	2977	2468.38	2467	4049.67	2890.58	2984.38	2363	4722.11	1874	2461.12	3339.67	3649.67	2728.19	10052.6	9709.56	8969.44	8587.78	5955	7941.38	2895.33	4492.56	2539.56	2684.67	2648	2765.67	2493.22	1859.75	2584	2964.25	3829.11	4394.5	3550.75	3742.25
[truncated: 4 more columns]

## Sheet: dmi1-1
	06/03/2017 - Plant 1	06/03/2017 - Plant 1	06/03/2017 - Plant 1	06/03/2017 - Plant 1	06/03/2017 - Plant 4	06/03/2017 - Plant 4	06/03/2017 - Plant 4	06/03/2017 - Plant 4	06/03/2017 - plant 5	06/03/2017 - plant 5	06/03/2017 - plant 5	06/03/2017 - plant 5	06/03/2017 - plant 5	06/03/2017 - plant 5	06/03/2017 - plant 6	06/03/2017 - plant 6	06/03/2017 - plant 6	06/03/2017 - plant 6	06/03/2017 - plant 6	06/03/2017 - plant 6	06/03/2017 - plant 6	06/03/2017 - plant 6	07/03/2017 - plant 1	07/03/2017 - plant 1	07/03/2017 - plant 1	07/03/2017 - plant 1	07/03/2017 - plant 1	07/03/2017 - plant 2	07/03/2017 - plant 2	07/03/2017 - plant 2	07/03/2017 - plant 2	07/03/2017 - plant 2	07/03/2017 - plant 2	07/03/2017 - plant 2	07/03/2017 - Plant 5	07/03/2017 - Plant 5	08/03/2017 - plant 1	08/03/2017 - plant 1	08/03/2017 - plant 1	08/03/2017 - plant 1	08/03/2017 - plant 1	08/03/2017 - plant 1	08/03/2017 - plant 1	08/03/2017 - plant 1	08/03/2017 - plant 1	08/03/2017 - plant 1	08/03/2017 - plant 1	08/03/2017 - plant 1	08/03/2017 - plant 1
3	ROI 1	ROI 2	ROI 3	ROI 4	ROI 1	ROI 2	ROI 3	ROI 4	ROI 1	ROI 2	ROI 4	ROI 5	ROI 6	ROI 8	ROI 1	ROI 2	ROI 3	ROI 4	ROI 5	ROI 6	ROI 7	ROI 8	ROI 1	ROI 2	ROI 3	ROI 4	ROI 5	ROI 1	ROI 2	ROI 3	ROI 4	ROI 5	ROI 6	ROI 7	ROI 1	ROI 2	ROI 1	ROI 2	ROI 3	ROI 4	ROI 5	ROI 6	ROI 7	ROI 8	ROI 13	ROI 14	ROI 15	ROI 16	ROI 17
1	3854.33	3417.25	3528	3548	3438.78	2624.11	14475.5	11360	3295.25	2081.78	10211	5444.5	4474	8867.75	5236.75	8563.83	7754	5888.5	2771.5	2398.75	2355.5	1521.5	7738.75	13716.5	16600.2	2379.25	5770.5	17620.5	17464	10817.5	8399.25	12035	8172	8218	8874.5	6623.25	4558.5	4504.5	5689.75	5619.25	6011.25	6553	7064	6467	3948.83	4909	3853	4436.25	4050.25
2	3850.75	3324.75	3472.25	3480	3426.33	2608.11	14441.2	11329.2	3289.5	2062.67	10313	5435.75	4490	8834.5	5221.25	8494.83	7755.33	5869.25	2761	2395.75	2359.25	1509.67	7735.25	13735.5	16618.8	2385.25	5771.75	18125.5	17840	10745.5	8340.5	12064.5	8304	8205.5	8698.5	6613.75	4561.5	4499.5	5682.5	5626.75	5938	6570.5	7067.75	6477	3944	4930.5	3824	4446.5	4082.25
3	3863.75	3398.5	3543.5	3559	3428	2613.56	14394.2	11343.2	3320	2063.78	10286	5460	4467.25	8808.25	5225.75	8543.17	7780.17	5836.5	2804.75	2405.25	2367.25	1513	7794.25	13669.5	16575	2391	5819.25	18101.5	17683	10677.5	8256.75	12070	8395	8165	8969.25	6589	4584.75	4504	5663.75	5632.5	5988.5	6541.5	6998.75	6530.5	3974.83	4924.5	3834	4476.25	4071.5
4	3869.83	3396.5	3545.75	3561.33	3415.11	2599	14330.5	11244.2	3272.25	2062.44	10174	5387.5	4480.5	8771	5243.75	8497.33	7713.83	5864.5	2792	2427.25	2351	1518	7906.75	13701.8	16550.2	2403.5	5805.25	18065	17590	10709	8239.5	12026.5	8469	8194.5	9003.25	6626.25	4578	4463.5	5688	5624	5939.75	6522.5	7021.25	6485	3943.17	4880	3835	4455.25	4071
5	3829.08	3417.5	3561.5	3533.83	3408.89	2595.89	14308.8	11285.2	3252.75	2071.33	10192	5413.75	4426	8797.75	5212.25	8504	7706.33	5842	2786.75	2395.5	2361.5	1507.5	8086.25	13690	16524.5	2397	5780	17970	17659	10625.5	8219.75	12045	8529	8209	8937.75	6576.25	4580.75	4461.5	5626	5616.25	5956.25	6512	7014	6528	3950.17	4873.5	3836	4460.5	4015.25
6	3836.17	3364	3530.75	3553.17	3425.33	2590	14255.5	11149.5	3294	2063.33	10212	5409	4399	8747.5	5257	8539.17	7693	5828.5	2777.75	2415.5	2366	1519.83	8156.5	13663.5	16563.8	2385.25	5790.5	17916.5	17155	10562	8099.25	11890.5	8509	8213.5	8876.25	6561.25	4560.5	4408.5	5664.75	5632	5975.75	6519.25	7000.75	6488.5	3943.67	4892	3882	4411.75	4032
7	3851.75	3407.75	3534.75	3525.67	3411.11	2598.22	14251.8	11150.2	3288.5	2053	10058	5390.75	4392.75	8679.25	5180.75	8558.67	7661.67	5834	2820.5	2396.5	2387.5	1523	8184	13606	16526.5	2382.25	5766.75	17828.5	17361	10477	8066.5	11944.5	8461	8209.25	8868.75	6586.25	4571	4393.5	5691.25	5603.75	5983.5	6511.25	7028.5	6381	3917.67	4893	3830	4424.25	4040.75
8	3853.17	3395.25	3522	3551.17	3425.67	2578.89	14199	11120.2	3283.25	2063.56	10131	5355	4376.25	8670.75	5173.75	8507.33	7658.5	5840.25	2817.25	2422.5	2349.25	1514.83	8278	13593	16550.5	2386.5	5798.75	17906.5	17238	10554.5	8093.5	11943.5	8573	8192.5	8905	6532	4583.75	4446.5	5698.25	5567.25	5948.75	6489.5	6976.75	6472.5	3945.33	4856	3860	4395.25	4073.5
9	3839	3386.75	3532	3534.83	3396	2588.67	14179.2	11078	3263	2052.78	10011	5330.75	4398.25	8687.5	5223	8530	7668.17	5802.5	2787	2401.75	2355.25	1525	8255.25	13591.5	16535.2	2410.25	5816.5	17841	17296	10603.5	8050.5	12062	8566	8219.25	8821	6596	4551.75	4394.5	5657	5569	6008.75	6458.75	6965.25	6351	3959.33	4898	3806	4398.75	4035.25
10	3840.67	3353.25	3484.25	3473	3398.67	2572.11	14159.8	11063	3380.25	2061.56	10017	5351.5	4367.25	8607.75	5213.5	8517.33	7686	5812.5	2791.5	2386.25	2361.75	1521.17	8317	13712.2	16547.5	2376	5815.75	17961.5	17244	10432.5	8029.25	12099	8633	8218	8812.5	6564.25	4577.5	4377	5635.75	5593.25	5926.5	6505	6931.75	6420	3935.5	4886.5	3866	4426	4035.25
11	3815	3345.75	3471	3494.33	3394.44	2565.11	14051.2	11050.5	3369.25	2067.44	9967	5321.25	4381	8577	5224	8532	7732	5790.75	2805	2406	2344.5	1516.83	8395.25	13739.8	16478	2376.5	5816.25	18961	17312	10489	7969.25	11937	8641	8190.25	8860.5	6561.5	4551	4387	5642.25	5570.25	5907.75	6479.25	6936	6355	3950	4873	3797	4387	4005.25
12	3824.25	3345.5	3460	3482.17	3381.89	2559.78	14071.5	10990.5	3241	2051.44	9990	5339.75	4364.25	8590.5	5236.75	8492.17	7870.17	5776	2768.75	2399.5	2360.75	1515.17	8399.25	13728.8	16546	2377.75	5833	19538.5	17422	10521	7933.25	11977	8657	8184.75	8853	6540.5	4581.5	4376.5	5601.5	5611	5920.25	6491.5	6950.75	6387.5	3934.33	4859.5	3787	4388	4032
13	3807.42	3318.75	3419.5	3487	3386.11	2558.56	13950.5	10922.2	3359	2051.22	9938	5287.75	4314.5	8593.5	5209.75	8492.17	7995.5	5789.75	2796	2394.75	2342.5	1509.17	8476.5	13699.2	16472.8	2391.5	5845.75	20177.5	17648	10391.5	7913.5	12000	8732	8210.75	8849.25	6482	4559	4431	5601.25	5558	5880	6486.75	6908.5	6362.5	3906.67	4901.5	3855	4393.25	4010
14	3799.5	3334	3472	3480.5	3380.44	2553.33	13994.8	10875.5	3336.75	2070.33	9894	5281.25	4352.75	8573.5	5193.25	8553.67	7908	5779	2759.75	2399.5	2330.5	1504.17	8614	13716.5	16518.8	2403.25	5815.25	20371	17669	10377.5	7958.25	11990	8721	8214.25	8848.5	6501	4589.5	4430.5	5629.25	5577	5842.5	6446.5	6918.25	6364	3917.67	4897	3792	4405.5	3998.5
15	3806.17	3365.25	3460.75	3482	3380.67	2572.22	13996	10915.2	3367.75	2062.56	9873	5238.25	4296.75	8522	5183.5	8525.33	7789	5767	2759.25	2361	2325	1517.33	8688.5	13796.5	16474.5	2374	5844.75	20399.5	17604	10449	7949.5	11956.5	8777	8177.5	8817.25	6529.5	4576.5	4380.5	5598.75	5550.75	5882.5	6485.75	6929	6355.5	3921.67	4866.5	3810	4360	4002.5
16	3826.67	3326.75	3453	3467	3377.67	2556.67	13854	10882.8	3336.75	2041.78	9849	5208.25	4298.5	8505	5215	8546.83	7735.83	5741.25	2765.5	2398	2345.25	1515.33	8803.25	13853.2	16406	2382.75	5889.25	20412	17569	10400.5	8009	11882	8768	8145	8704.75	6503.75	4589.5	4421	5560.75	5535.25	5867.25	6440.75	6904	6367.5	3917.5	4824.5	3778	4345	3969.75
17	3813.08	3348.5	3456.75	3433.83	3357.33	2547.33	13797	10805.8	3336.75	2053	9906	5275.25	4313.25	8434.75	5151.5	8542.17	7668.17	5783.75	2792.75	2386.5	2354	1517	8854	13805.2	16447	2369	5879.25	19969	17623	10360.5	7968.25	11849	8824	8117.5	8683	6513.25	4573.75	4368	5597.25	5565	5867.5	6420	6861.75	6322.5	3901.83	4788.5	3735	4409.75	3996
18	3804	3290.25	3431.75	3472.5	3370.89	2541.67	13811.2	10765.5	3323	2049.78	9741	5244.75	4285.75	8438	5185.75	8480.17	7698.17	5782.5	2776	2384.5	2339.25	1518.5	8878.5	13902.2	16455	2369.5	5917.75	19523	17507	10385	7986.75	11762.5	9042	8146	8663	6438.25	4570	4374	5566.5	5537.5	5853.5	6455.5	6866.5	6358	3904.17	4862.5	3746	4367.5	3956.75
19	3811	3302.75	3422.75	3453.33	3341.78	2552.78	13721.8	10784.2	3343	2047.22	9859	5217.25	4282.25	8462.25	5212	8490	7646.17	5730	2776.5	2397.5	2342.5	1504	8887.25	13808.5	16453.2	2401.75	5922.75	18957.5	17376	10283	7915.25	11811.5	9148	8236.25	8753	6495.25	4604.75	4404.5	5583	5570.25	5902.25	6428	6892.75	6301	3920.17	4829	3811	4342.75	3987
20	3845.42	3306.75	3436.5	3481.5	3355.67	2535.11	13724	10761.2	3318.5	2053	9733	5193.75	4246.25	8434	5200	8538.17	7658	5736	2806.25	2404.75	2310.5	1516.67	9039	13830	16306.8	2403.5	5951.25	18310.5	17079	10270.5	7971.5	11824	9236	8191.5	8708.5	6478.25	4579.75	4378.5	5606	5517.5	5852	6400.75	6879.75	6374.5	3880	4768.5	3793	4346.25	3987.25
21	3899.92	3292	3430.25	3477.5	3347.11	2524.33	13751.8	10673	3360	2044.11	9718	5200.25	4263	8422.75	5196.75	8492.5	7654.17	5759	2771.75	2402	2360.5	1516.67	9106.5	13835.8	16314.8	2387.25	5944	17947	17108	10306.5	7983.5	11788	9204	8179	8673.5	6435.75	4580.5	4372	5592	5518	5847.25	6441	6826.5	6334	3896.83	4853	3782	4389	3977.5
22	3820.83	3305.75	3449	3461	3326.11	2534.78	13570.8	10635	3373.25	2040.33	9646	5171.25	4233.5	8396.25	5168.75	8561.17	7641	5717.75	2766	2373	2354.5	1509.33	9096.5	13809.8	16309.5	2360.25	5949.75	17848	16963	10274	7955.5	11736.5	9222	8176	8668	6444	4561.5	4355.5	5499.5	5505.75	5907	6410	6868.75	6321	3875	4854	3780	4343.75	3973.5
23	3807.08	3305.25	3451.5	3456.83	3337.89	2512.22	13627	10612.5	3313	2042	9607	5176.5	4256.75	8401.5	5185.75	8499.17	7655.33	5721	2775.25	2381	2333.25	1517.83	9090.25	13799	16344.8	2388.5	5935	17528	17025	10254.5	7989.25	11779.5	9318	8144.75	8595.75	6379.75	4585.75	4387	5543.25	5492	5826.75	6409.5	6856.5	6319	3874.33	4877	3791	4372	3963
24	3894.67	3291.5	3426.75	3466	3321.78	2529.89	13602.8	10559.2	3292.25	2043	9570	5043.25	4144	8352.25	5201.75	8524	7661.17	5686.5	2765.75	2397	2357.25	1505	9136.75	13764.8	16310.2	2374.5	5955	17228.5	16936	10094	7986	11741	9389	8197.5	8581.25	6371	4570.75	4361.5	5630	5595	5922.75	6495.75	6932.5	6406.5	3887.5	4857	3781	4350.75	3952.75
25	3892.42	3327.5	3430.75	3457.83	3318.78	2521.56	13566.8	10565.5	3323.75	2025.44	9554	5029.25	4163	8302.25	5168.5	8458.5	7636.33	5698.75	2765	2385.75	2348.25	1508.67	9101	13824	16468.5	2371.5	6000.75	17028.5	16862	10063	7989.25	11868.5	9266	8174.75	8620.25	6401.25	4568.75	4325.5	5616	5598	5923.75	6499	6946.25	6402.5	3860.33	4872	3760	4370.75	3973.25
26	3888.67	3329.75	3417.25	3477.5	3308.67	2514.22	13504.5	10535	3334.5	2039.33	9513	5053.5	4127	8302	5164.5	8484.83	7614.67	5645.25	2759	2370.75	2323.25	1515	9076	14341.2	16415.2	2370.25	6074.25	17004	16833	10107	7998.75	11851.5	9311	8205.75	8638.5	6366	4572.5	4366.5	5610.75	5580	5917.5	6489.75	6939.25	6384	3895	4872.5	3741	4347.5	3979
27	3808.17	3321	3410.5	3475.17	3293.56	2509.78	13549.2	10522	3319.25	2044.44	9515	5038	4125.25	8257.25	5180.75	8488	7622.83	5716.25	2788	2366.25	2323.75	1506	9125.25	14217.5	16425.5	2394.75	6250	17017.5	16924	10018.5	8082.25	11834	9205	8214.75	8554.75	6338.25	4596	4332.5	5592	5550.25	5961.25	6445.5	6931.25	6398.5	3863	4889.5	3708	4325	3978.5
28	3892.67	3322.5	3414.75	3459.33	3304	2510	13464.5	10457.8	3279.75	2033.56	9487	5033.75	4122	8276.25	5143.75	8423	7662.67	5689.75	2757.75	2360.25	2330.75	1509.67	9002.25	13730.2	16333	2358.5	6322.75	16770	16923	9972	8039.25	11783.5	9114	8134.75	8569	6336	4566	4315.5	5607.75	5579	5910	6435.75	6872.25	6340.5	3864.17	4800	3778	4343.25	3969.75
29	3872.33	3310.5	3404.25	3448	3332.11	2514	13486.8	10465.5	3305.5	2051	9540	5017.5	4101.5	8194.5	5158.5	8428.33	7616.33	5667.75	2763	2388	2354	1521.83	9036.25	13762	16292	2386.5	6560.5	16679	16907	9980	8066.25	11802.5	9108	8314.5	8597.5	6345	4566.5	4311.5	5576.25	5530	5911.75	6394.25	6934.25	6378	3847	4851.5	3723	4350.75	3955
30	3894.67	3294	3393.5	3440.5	3309.44	2495.33	13465	10395.2	3292.75	2031.89	9520	5036.25	4097	8191.75	5202.75	8407.83	7581.5	5696.25	2752.5	2348.5	2323.5	1513.5	9002	14274	16369.2	2370.25	6667	16468	16911	10045	8016	11950	9232	8229.25	8546.75	6360.5	4593.5	4335	5583.5	5509.5	5908.75	6417.75	6859.75	6321.5	3859.33	4779	3823	4291.25	3925.5
31	3887.83	3310	3395	3457.83	3285.11	2495.33	13389.2	10358.2	3307.5	2027.56	9413	5077.25	4095.5	8208.5	5174.75	8436.83	7550	5658	2767.75	2362.5	2322.75	1516.33	9056	14207.8	16364	2379.5	6667.25	16356.5	17068	9978	8082.25	11889	9196	8220.75	8482.25	6287.25	4578.25	4282.5	5545.5	5491.75	5940.5	6455.75	6844.75	6372.5	3853.17	4843.5	3759	4335.25	3938.5
32	3898.33	3271	3412.5	3442.5	3311.89	2487	13416.8	10316.8	3243.5	2034.22	9476	5120.25	4097.75	8194.75	5188.75	8490.67	7543.33	5655.5	2776	2358.25	2339	1530	9087.25	14192.5	16334	2383	6695.25	16136.5	16936	10016.5	8089	11930	9291	8199.75	8433.5	6241.25	4562.25	4301.5	5556.25	5480.25	5894.75	6417.25	6868.5	6291.5	3817	4800	3774	4298.75	3944
33	3885.83	3313.5	3408.75	3415.83	3283.67	2482.33	13349.8	10304.8	3231.25	2033.89	9511	5134.75	4094	8124	5169.25	8475.33	7549.83	5646.5	2744.5	2374.25	2335.75	1514.17	9116.25	14205.5	16269	2370	6695.75	15959	16854	9917	8100.25	11992.5	9185	8138.75	8437.25	6266.75	4595.5	4296.5	5548	5488.75	5872.5	6443.5	6848.75	6353	3800.67	4794.5	3782	4277.5	3919.5
34	3882.92	3259.5	3412	3436.83	3278.11	2509.56	13315.5	10285.8	3244	2013.22	9431	5076.75	4054.25	8090	5182.5	8430.17	7540.33	5667.5	2783	2379.25	2312.75	1516.83	9127.25	14166.8	16243.8	2383.5	6725.25	15782	16856	9975.5	8118	11999	9382	8189.5	8417.75	6252.25	4575.75	4308.5	5586.25	5451	5836	6436.25	6823.75	6316	3844.5	4839.5	3753	4297	3954.25
35	3885.17	3271	3399.25	3448.67	3281.11	2519.44	13260.2	10256.2	3247	2020.56	9583	5116.75	4028	8054.75	5145.5	8443.5	7582.33	5643.75	2741.25	2361	2344.25	1508.17	9175	14021.2	16308.2	2384.25	6747.75	15899	17050	9886	8153.75	11974	9354	8170	8432.5	6160.75	4583.25	4285.5	5538.75	5462.25	5882.5	6479.25	6876	6339.5	3824	4808	3705	4306	3921.75
36	3890.5	3266.75	3374.75	3457.83	3268.44	2540.33	13244.2	10231	3235.25	2024.22	9644	5048	4045.25	8061.25	5128.25	8469.5	7563.67	5606.5	2757.25	2358.75	2342.75	1515.5	9218.25	13983.8	16274.8	2380.75	6664.25	15634.5	17171	9797	8141.25	11874.5	9328	8212.75	8422.75	6125	4577.5	4325.5	5489.25	5476.5	5879.75	6417.5	6828.25	6325	3842.83	4787.5	3713	4285	3892.75
37	3865.33	3288	3386	3414.67	3265.78	2553.11	13186.5	10142	3198.5	2032	9871	5041	4044	8024.75	5210.25	8431.67	7512.17	5649	2763.5	2362.25	2323.75	1508.67	9232.25	13974.8	16306.5	2357.5	6667.25	15566.5	17042	9956	8183.5	11927	9287	8216.5	8415	6135	4605.25	4284	5500	5483.75	5856.5	6361	6815	6275	3830	4753	3759	4296.75	3929.5
38	3784.33	3301.25	3385.5	3447.17	3276.33	2536.33	13186.8	10166	3219.25	2026.44	9611	4994.75	4046	7993.25	5218.25	8419	7500.83	5618.25	2736.25	2352.25	2316.5	1514	9185.25	13843.2	16304.2	2359.25	6597.25	15448	17251	9941	8180	11766	9344	8137.75	8527.75	6087.25	4567	4291	5543.5	5417.75	5827.25	6392.25	6807	6269	3806.67	4711	3718	4286.75	3924
39	3790	3292.25	3384.25	3425.67	3267.44	2538.11	13145.8	10115.8	3197.75	2031.33	9784	5081.5	3995	7914.25	5235	8385.33	7497	5621.75	2747.75	2360.5	2300.5	1510.67	9221.5	13836.2	16224.5	2370.75	6603.25	15287	16908	9896	8144.25	12015	9412	8201.75	8625.5	6050.75	4585.5	4370	5484.5	5442.25	5836.25	6381.5	6776.75	6322.5	3834.33	4811	3701	4304	3918
40	3790.25	3320.25	3361.25	3443.17	3268.56	2531.89	13164.5	10052.5	3217.25	2024.56	9850	5087	4018.75	7893.25	5209	8388.83	7565	5593.5	2750.75	2368.5	2321	1519.17	9246.75	13729.2	16023.2	2370.25	6664.75	15059	16980	9825	8241	11904	9426	8217.5	8700	6060.5	4552.25	4290.5	5491.25	5449.5	5810	6351.5	6798.5	6265.5	3809.33	4677.5	3778	4271.25	3921.75
41	3774.5	3312.75	3380.5	3448	3272.67	2508.33	13042.2	10065.2	3189.25	2027.22	9793	5081.75	4014	7879.25	5178	8376.5	7545.5	5615	2762.75	2332	2352.75	1527.83	9144	13722.2	16372.2	2365.75	6668.5	15093.5	16918	9708.5	8214	11854	9576	8153.5	8679	6035.25	4649.5	4334.5	5453	5430.75	5794	6345.75	6766.25	6314.5	3815	4698.5	3756	4294.5	3881.5
42	3765.42	3275.75	3354.25	3456.33	3247.33	2515.22	13045	10034.5	3197.75	2052	9676	5047.25	4015.75	7891	5132	8332.67	7516.17	5552	2766	2352.5	2314.25	1521	9092.75	13501.2	16457.2	2364	6560.75	14831	16925	9831	8211.25	11949.5	9592	8154.25	8757.75	5977.25	4699.25	4322	5440	5421.25	5791.5	6363.5	6768.5	6253	3785.67	4746.5	3723	4249	3904.25
43	3750.25	3283.75	3375.75	3462.5	3233.44	2505.44	13081	10165	3186	2031.56	9614	5087.25	4008	7839.5	5151	8345.5	7500	5567.25	2763.75	2365.25	2316	1501.5	9070.25	13444.5	16454	2394.5	6466	14629	16853	9800.5	8218	11881.5	9589	8136.25	8772.25	5957.5	4786.5	4333	5481.25	5408.5	5813	6400	6704	6226	3805.83	4831	3733	4279	3902.5
44	3748.17	3301.25	3347.5	3445.5	3261.33	2525.11	12993.5	10339.2	3240.75	2037.22	9518	5134.5	4007.25	7867.25	5136.75	8388.67	7506.67	5969.5	2755.75	2336.5	2366.25	1521.33	9070.5	13400.5	16613	2523	6382	14649.5	16720	9820	8196.75	11945.5	9730	8146.25	8729.25	5885	4951.75	4397	5476.75	5436.5	5920.75	6375	6763.25	6229.5	3778.67	4912	3723	4279	3885.25
45	3739.17	3282.75	3343.5	3455.17	3242.33	2502.78	13157.5	10439	3269.25	2030.11	9436	5096.5	3956.25	7838.5	5121.75	8504.67	7500.17	6040	2763.75	2357	2431.75	1512.17	9071	13691.2	16483	2579.25	6305.5	14529.5	16944	9825	8213.75	11986	9747	8155	9019.75	5952.25	5209.25	4450.5	5575	5612.5	6207.75	6517	6740	6238	3797.33	4935.5	3777	4301.75	3904
46	3739.83	3264.25	3330.25	3425	3240.89	2505	13362.8	10273.8	3313.5	2018.67	9144	5248.75	3983	7793	5117.25	8640.33	7506.17	6148.25	2755.75	2324.25	2399.75	1529.67	9112.75	13860.2	16414.2	2578.25	6186.5	14280	16804	9749	8208	12034.5	10295	8156	9624	5888.25	5443.5	4561	5802.25	5874.5	6395.5	6656	6772.75	6280	3827.67	4964.5	3779	4337.75	3884.25
47	3758.33	3289.75	3374.25	3469	3236.11	2506	13353.2	10221.8	3263	2033	9053	5233.75	4003.5	7806	5083.5	8779.83	7511.17	6088.75	2972.5	2318.5	2398.25	1512	9333.25	14067.8	16316.2	2572	6132	14334	16739	9702	8185	11953.5	10822	8128	10287.5	5969.75	5551.5	4643.5	5981.75	5994.75	6536.25	6890.5	6822	6348.5	3948.67	5044	3818	4438.5	3933.5
48	3788.08	3256	3363	3433	3255.22	2490.78	13421	10140	3319	2020	8951	5282	4032.5	7854.5	5740.75	8889.83	7509.67	6075	2987.25	2387	2350.75	1533	9652.75	14121.5	16200	2558.5	6270.5	14132	16818	9638.5	8341	11796	10975	8088.25	10623.2	6017.75	5518.5	4767.5	6037.5	6065.25	6593.25	7135.5	6873.5	6341	4047.83	5138	4012	4573.25	3982
49	3893	3271.75	3361.75	3466.33	3394.56	2529.67	13315.8	10068.8	3357.5	2096.56	8833	5265.75	4073	7917.25	6233.75	8888.17	7471.67	6071.25	2952.75	2369.5	2350.25	1528	9989.75	14113.8	16442.5	2515.75	6141.25	14000	16821	9757.5	10195.8	12079	11146	8165.5	10732.5	6098	5628.75	5022.5	6098.75	6251.25	6743.5	7258	6894.75	6381	4251.5	5259	4281	4807.75	4067
50	4025	3264.5	3355.25	3439.67	3565.22	2616.89	13229.5	10102.5	3425.25	2125.67	8761	5193	4099.75	8043.75	6172.25	8814.5	7395.17	6001.75	2911.25	2614	2326.5	1521.17	10331.2	14018	16722.8	2509	6018.25	13981.5	16637	9871	11753	12513.5	11118	8100.5	10621	6188.5	5623.75	5102.5	6224.5	6363.75	6864.5	7440.75	6936.5	6490.5	4430	5364	4494	4938.25	4110.25
51	4101.5	3324.75	3406.75	3484.83	3624.78	2658.56	13234.5	10183.5	3485.5	2123	8655	5215.5	4121.75	8107.75	6026.75	8741.67	7593.5	5993	2866	2730.5	2334.25	1520.33	10213.8	13913.2	16713	2470.5	5994.25	13920.5	16560	9869.5	12440.5	12914.5	11237	8230	10692.2	6244.5	5629.75	5174.5	6328.5	6484.5	6899.5	7541	7002.5	6569.5	4550.5	5460	4654	5007.75	4182.25
52	4136.92	3422.25	3559.75	3590.17	3601.44	2644.22	13063.5	10121	3535	2113.11	8557	5140	4156.25	8112.5	6015	8780.83	7666.17	5971.75	2782.25	2688	2299.5	1568	10033.2	13791.5	16576.5	2477.5	6078.5	13574	16717	10503	12339	13043	11228	9151.5	10580.8	6263.75	5618.25	5128	6462.75	6511.25	6897.75	7622	7036.25	6797.5	4547	5390	4662	4955.75	4233
53	4115.33	3492.25	3665.5	3659.67	3564.89	2631.44	13059.8	10059.2	3572.75	2120.56	8519	5018.25	4189.25	8069.5	5992	8750	7723	5867	2746	2609.25	2320.75	1583	9692.75	13706.8	16380	2505	6024.75	14105	17390	10670	12016	12850.5	11228	9081.5	10238.2	6333	5561.25	4979.5	6439.5	6547.75	6858.25	7585.25	7117.5	6833	4517	5366	4573	4895.5	4227
54	4107.33	3518	3705.25	3681.17	3530.22	2624.67	12929.8	10056.2	3511	2111.78	8424	4931.75	4144.25	7974.75	5885.75	8640.5	7702.33	5903	2691.75	2521.5	2320.25	1577.17	8874.75	13626.8	16291.8	2468	6024.25	14786	17962	10584.5	11642.8	12488	11011	9024	9820	6436	5592.5	4864	6359	6454.75	6806	7517.75	7223.25	6904	4383.33	5273	4391	4791.75	4185.75
55	4180.42	3466.75	3638.5	3626.67	3476	2601.44	12829.2	10015	3412.75	2079.78	8425	4938.25	4147.25	7903	5803.25	8607.17	7544.33	5777.5	2712.75	2460	2328.25	1587.83	9138.25	13572	16240	2429.5	5993.75	14791.5	18053	10459.5	11227	12164.5	10978	8982.5	9495.25	6413.5	5551.25	4827	6194.25	6296	6697.5	7450.5	7285.5	6913	4230	5186	4117	4649.25	4133
56	4142.58	3544.25	3682.75	3689.33	3408.89	2583.78	12728	9998.75	3371	2066.56	8392	4904	4127	7733.25	5742.5	8501.33	7413.67	5747.75	2652.25	2378.75	2318.75	1555.33	9189.25	13469.8	16164.8	2439.25	6016	14739.5	18156	10319.5	10927.8	11978	10717	8953.5	9217.25	6425.75	5339.75	4763.5	6073.75	6185	6598	7349	7316	6912	4054.83	5131.5	3978	4539.75	4068.5
57	4040.58	3489.75	3687.75	3664.17	3360.89	2589.56	12567.5	9949	3375.75	2055.78	8391	4853.25	4042.5	7681.75	5657.75	8409	7421.5	5722.25	2644.75	2333.25	2321.75	1554.33	9206.5	13416.8	15947.5	2399.5	5976.75	14500.5	18105	10096	10676.5	11790.5	10706	8856	9046.5	6415.5	5247.75	4614	5831.5	6025	6446.75	7169.25	7320.25	6896.5	3943.5	5088.5	3841	4407.5	4008.5
58	3958.5	3461	3615.75	3624.67	3325.67	2548	12432.5	9908	3564.75	2042.22	8380	4771.75	4014.5	7562.75	5535.75	8328	7411.5	5697.5	2649	2338	2304.25	1559.17	9119.75	13383.8	15841.5	2414	5885.25	14285.5	17761	9966.5	10408.2	11730	10553	8709	8823	6438.75	5160.75	4529.5	5738	5849.75	6319.75	7005.75	7352.25	6776.5	3841.83	4967	3775	4291.25	3899.25
59	3974.42	3402.75	3553.75	3554.33	3274.56	2537.56	12350.2	9889.25	3526.5	2032.33	8277	4757	3966	7480	5364.25	8330.5	7347.33	5616.25	2652	2347.5	2306.5	1561.33	9102.75	13303	15662.2	2387	5903.5	14051.5	17681	9872.5	10130.2	11676.5	10627	8648.25	8732.25	6416.25	5091.75	4487.5	5583.5	5715.25	6128.5	6810.5	7313	6668.5	3790.5	4891.5	3611	4297.75	3886
60	3914.5	3387.5	3488	3518.17	3244.78	2514	12344	9754.5	3404.75	2024.89	8200	4630.75	3954.5	7394.25	5218.5	8280	7321.33	5558.25	2621.25	2338.25	2308.5	1560.67	9145.25	13130.2	15739	2389.5	5771.5	13809	17511	9679.5	9796	11730	10390	8622	8720.25	6431.5	5029.25	4494	5474.25	5568	6053.25	6737.5	7219	6529.5	3733.83	4881	3618	4240.5	3812.5
61	3873.42	3356.75	3436.25	3456	3215.11	2466.44	12260.5	9735.5	3316.25	2021.33	8201	4641	3890.5	7336	5106	8243.17	7295.17	5520.5	2634.75	2337.75	2299	1551.33	9063.75	13109	15591.2	2363.5	5768.75	13546	17389	9595.5	9491.75	11684	10199	8522.25	8654.25	6366.25	4911.5	4420.5	5438.5	5481.75	5959	6575.75	7121.75	6461.5	3699.67	4856.5	3532	4191.5	3799.25
62	3832.5	3340.75	3429.75	3457	3184	2467.11	12247	9665.5	3272	2020.44	8113	4690	3854.5	7260	5090.25	8232.17	7310	5459.75	2626.25	2304.5	2325	1542.67	9021.75	12956.8	15460	2362.25	5754.25	13241	17161	9509	9713.25	11644.5	10167	8549.5	8658.75	6325.25	4807.5	4442	5334	5411.25	5830.75	6522.5	6981.25	6324.5	3620.67	4854.5	3620	4131	3762
63	3840.75	3317.5	3402.75	3429.17	3178.56	2445.33	12140.5	9587.75	3242.75	2001.89	8004	4688.5	3816.5	7244	5007	8202.67	7298	5462.75	2597.5	2355.5	2281.75	1538.5	9059.75	12896.5	15419.8	2345.5	5738	12988	16795	9483.5	9714	11593	9858	8598	8783	6286.75	4679.5	4365.5	5284.25	5307	5758	6384.5	6889.75	6308.5	3632.83	4855	3593	4129.5	3753
64	3836.17	3318.25	3346.25	3423.17	3132.33	2436.11	12113.2	9464.25	3202.5	2005.11	8060	4687.25	3801.75	7200.5	4960.75	8206	7268.5	5427	2621.25	2306.25	2307	1527.83	8990.5	12835.5	15407.2	2364	5651	13021	16537	9503	9540.5	11635.5	9786	8565.75	8804.5	6248.75	4634	4376	5273.25	5236.25	5685.5	6291.75	6720.25	6233	3595.17	4835	3564	4050.5	3724.75
65	3827.92	3313	3296.25	3382.67	3105	2415.56	12109.2	9426	3168.5	1996.44	8008	4723.75	3804	7135.5	4988.25	8124.33	7283.33	5494.5	2616.75	2320	2302.75	1507.5	9052.5	12776	15362.2	2334.75	5649	13231.5	17237	9530	9303.5	11610	9840	8557.25	8674	6195.75	4527.75	4289.5	5232	5202.25	5677.5	6239.25	6667.5	6138	3615.83	4779.5	3517	4114	3756.75
66	3818.08	3303.25	3310.25	3384.5	3110.67	2405.67	12057.2	9389	3165.75	2007.11	8082	4783.25	3779.5	7098.5	4971	8155	7266	5435	2633	2312	2316.5	1501	9012.25	12727.5	15361.2	2350	5607.5	13112.5	17297	9732.5	9193.5	11561.5	9938	8463.25	8638	6136.75	4444	4344	5199.5	5164.25	5645.25	6148.5	6619.5	6044.5	3599	4774	3521	4074	3713.75
67	3810.17	3324.25	3306.25	3398.17	3119.33	2432.44	12036	9368.75	3177.5	1998.78	7939	4753.75	3768.5	7063.25	4912.25	8183	7192.67	5413.5	2618	2351.75	2315.25	1512	8967.25	12719.5	15340.5	2323.5	5587	13274	17403	9824.5	9117.5	11540	9688	8341	8648.25	6075.5	4426.5	4326.5	5174	5182.25	5613	6092.25	6543.75	6043.5	3584.33	4763.5	3536	4061	3691
68	3807.92	3324	3315.5	3391.67	3100	2415.33	11957	9349.75	3168.25	1995	8037	4805.5	3746	7039	4916.75	8187	7225	5402.5	2587.75	2336.25	2298.75	1505.17	8965.25	12723.2	15222	2330.5	5563.25	13080	17497	9828.5	8967.25	11453.5	9645	8203.5	8542.25	6011.75	4386.75	4352	5145.25	5133.25	5507	6103.25	6535.5	5993.5	3570.33	4709.5	3474	4009.5	3705
69	3785	3276	3277.75	3368.83	3093.33	2396.56	11960.8	9292.75	3200.5	1997.67	7863	4744.5	3760.75	6993	4903.5	8121.33	7189.67	5414.5	2589.5	2300	2312.25	1509.5	8972	12848.5	15135.5	2298.5	5570.5	13040.5	17703	9493.5	8865.25	11358	9586	8067.5	8385	6009.75	4334.5	4290	5151.5	5148	5568.75	6077.75	6547.5	5973.5	3561.17	4753.5	3497	4060	3662
70	3762.67	3254.25	3267.75	3362.17	3093.56	2395.22	11846.2	9262.25	3261.5	2001.33	7820	4725.25	3753.5	6987.25	4874	8136	7190	5400	2596.75	2326.75	2289	1511	9008.5	12772.2	15079	2326.75	5513.5	12855	17403	9660.5	8882.25	11318	9573	8014.25	8199.75	5987	4324	4283.5	5139.5	5093.25	5520.75	6028.25	6446.25	5936	3560.33	4726	3511	4044	3651
71	3729.42	3256.75	3272.5	3376.83	3081.33	2431.67	11881	9240.25	3297.5	2010.56	7777	4697.5	3746.75	6946.5	4841.5	8102.17	7167.5	5405.75	2617.75	2311	2270.25	1501.17	9028.75	12723.8	15054	2318	5451	12713.5	17376	9611.5	8658.25	11303.5	9661	7991.5	8100	5923.75	4272.5	4293	5120	5107.5	5547	6020.5	6440.75	5986.5	3566.67	4719.5	3515	4057.75	3683.5
72	3707.08	3276.25	3276.25	3391.67	3083.33	2416	11838	9172.75	3292.25	2006.78	7720	4610	3688.5	6907.5	4893	8054.83	7153	5379.25	2588	2318.25	2280.75	1505.33	8952.75	12852	15114.2	2301.25	5443.25	12650	17188	9816	8502.75	11151.5	9589	7946	7952.25	5854.75	4288	4285.5	5159	5105.5	5504.5	5991.5	6450.25	5924.5	3558.33	4706.5	3458	4033.75	3670.5
73	3690.42	3248.25	3270.75	3375.5	3109.67	2388	11760.8	9231.75	3294.75	2005.22	7757	4551.5	3690.5	6887.75	4898.75	8109.67	7178.67	5373.25	2579.25	2308.25	2292.75	1523.67	8981	12607.2	14974.8	2328.5	5453.25	12571.5	17282	9572	8257.75	11164.5	9355	8005.5	7816.5	5799.5	4245.5	4292.5	5121.75	5069	5443.75	5926	6399	5941.5	3554.33	4703.5	3462	4050.75	3674
74	3666	3251	3268.25	3377.33	2976.33	2390.78	11736.2	9180	3278.5	1987.33	7809	4547	3698.75	6863.5	4859.25	8129.17	7103.5	5373.75	2573.5	2313	2278.25	1506.83	9005	12715.2	14963	2346.5	5425.25	12563	17362	9380	8057.75	11176	9384	7906.25	7697.5	5802.25	4224.75	4270	5147.5	5047	5473.5	5961.75	6366.5	5858.5	3542.17	4716.5	3468	4089.75	3686.75
75	3653.75	3230.75	3284.5	3357.17	3005.67	2420.33	11679	9134.25	3191.75	1999.89	7673	4519	3680.75	6808.75	4845.25	8190.17	7155.67	5360.25	2575.75	2299.5	2302.5	1509.17	8963.75	12563.5	15053.8	2303.25	5384.25	12702	17983	9214	7820.25	11135.5	9340	7943.75	7572	5794.5	4250.25	4222	5127.5	5098.25	5481.75	5900.5	6373	5936.5	3552.67	4666	3510	4040	3670.5
76	3667.08	3230.75	3249.75	3364	3014.11	2406.89	11669.2	9110	3172.75	1991.11	7730	4507.5	3671	6806.25	4839.25	8075.83	7125.67	5315	2572.75	2321.5	2295.25	1514.67	8942.25	12473.8	14978.2	2311.75	5377	12626	17967	9005	7548	11120.5	9253	7888.25	7548	5702.5	4221.5	4296	5148.25	5078.25	5475.5	5907.25	6342.25	5941.5	3538.83	4658	3452	4063.25	3610.25
77	3652.08	3251.25	3265	3352.83	3002.89	2403	11613.8	9142.75	3127.5	1989.67	7683	4464.25	3697.75	6822	4852	8093.17	7148.67	5322.25	2572.25	2277.75	2299.75	1499	8963.5	12426.2	15060.8	2288.75	5348.5	12542	18059	8982.5	7316.75	10998	9370	7885.25	7488.25	5671.25	4207	4311.5	5124	5105.25	5505.75	5878.25	6375.25	5911.5	3546.17	4727	3494	4049.5	3641
78	3658.17	3265.5	3270	3356.5	2991.56	2405.33	11578.8	9109	3110.75	1977.67	7596	4491	3663.75	6774	4848.5	8118	7136	5333.25	2581.75	2298.5	2304.5	1498.5	8917.25	12438.5	15046	2294.75	5327	12442	17615	8873.5	7152.5	11000	9237	7893.25	7396.25	5635.25	4199	4268	5106.5	5042.5	5483.25	5884.75	6332.75	5879	3539.33	4653.5	3475	4060.75	3669.5
79	3643.17	3244.25	3252.75	3348.67	2985	2393	11598.5	9123.75	3080	1983.78	7570	4547	3663.75	6744.25	4873	8096.5	7135	5307.25	2572.75	2287.75	2316.75	1519.33	8917	12337.8	14983	2304.25	5305	12207	17405	9078	6994.5	11059.5	9073	7832.5	7303.5	5571.25	4164	4253	5057.25	5069.75	5469.75	5879.5	6331	5891.5	3522.83	4671	3559	4039.75	3652.75
80	3630.83	3220.5	3272.25	3347.5	2989.89	2390.89	11602.5	9187.5	3159	1990.11	7561	4552.25	3658.5	6729	4872	8114.5	7093.5	5300.5	2579.75	2291	2306.25	1521.33	8943.5	12304.2	15039.8	2278.75	5272.5	12132.5	17265	9117	6957	11001	9047	7874	7246.5	5586	4193.25	4283	5107	5051	5478.25	5857	6368	5812.5	3538.17	4667	3497	4059.75	3658.25
81	3621.83	3221.25	3256.75	3335.33	2971.33	2391.11	11468.5	9121	3142.25	1965.67	7474	4501.25	3640.75	6619.25	4813.75	8070.67	7076	5324.75	2577.75	2274.75	2285.5	1520.17	8897	12337.2	14938.8	2276.25	5270.5	11927.5	16898	9035.5	6789	10932	9039	7862.25	7183.75	5541	4167.25	4293.5	5130.5	5048.25	5425.25	5841	6310	5862	3513.33	4633	3439	4021.75	3633.5
82	3598.92	3208	3264	3348	2985.89	2378.89	11466	9017.75	3126	1976	7523	4513.5	3651.75	6616.5	4835.75	8088.5	7084.83	5303.5	2606.75	2298	2301	1518.5	8836.25	12252.2	14886	2311	5252.75	11874.5	16581	8880.5	6609.5	11132	8934	7836.25	7105.75	5521.75	4151.5	4272	5068.75	5023.5	5446.25	5817.75	6338	5826.5	3516.5	4633	3458	3999	3622.25
83	3604.83	3211.75	3245.25	3339.33	2995.67	2386.44	11448.2	9031	3085.75	1984.67	7567	4485.5	3616	6603.75	4787	8069.67	7071.67	5267.25	2560.25	2263	2310.25	1514.67	8816	12225.2	14862	2274.75	5219.25	11759	16348	8904.5	6613	11078.5	9069	7855	7030.5	5466.75	4170	4287	5055.75	5008.75	5414.5	5790.5	6309.25	5814.5	3495.33	4598	3492	4009	3626.75
84	3599.25	3205.75	3257.5	3346.33	2981	2379.89	11461.5	9026.25	2995.25	1985	7413	4628.5	3645.25	6600.25	4747.5	8035.67	7060.67	5276.25	2576.5	2273	2281.75	1519.83	8746.25	12231.8	14809.5	2312	5257	11621.5	16261	8759.5	6514.25	11089	8863	7788.5	6994.5	5464.25	4148.25	4236	5035.25	4976	5399.5	5793	6270.25	5833.5	3514.67	4624.5	3386	3984.5	3607.75
85	3575.42	3216.25	3235.25	3344.67	2971	2370.22	11396.8	8997.75	3011.5	1977.78	7549	4754.5	3633.75	6522	4786.25	7994.33	7013.83	5247.25	2585.5	2275.25	2292.5	1509.5	8774.5	12257.5	14741.5	2275	5212.5	11470.5	16026	8700.5	6430	11099.5	9012	7802.75	6988.75	5409.5	4135.75	4263.5	5038	4960	5375.75	5744	6220	5728	3505.5	4652.5	3455	4005.75	3599.25
86	3578.08	3200.75	3242.5	3342.17	2967.33	2374	11325	8998	2996.25	1977.67	7388	4885	3636.25	6606.25	4784	7971.5	7042.67	5286.75	2572.25	2256.75	2274	1514.83	8771.75	12313.8	14711	2288.75	5235	11376	15850	8641	6319.75	10970.5	8982	7783	6900	5426.75	4150.25	4272.5	5049.75	4953	5350	5722.25	6223.5	5728.5	3514.33	4585.5	3426	3976.25	3595
87	3540.83	3202.5	3250.75	3336.83	2955.11	2371.78	11331.5	8902.25	2983	1977.78	7371	4867.5	3597.75	6546.75	4778.75	7939.33	7010.33	5249.75	2554.5	2247	2296	1507.17	8801.25	12214.2	14648.8	2301.25	5186.25	11284	15373	8509.5	6214	10929.5	8965	7759.75	6882	5377.25	4138.25	4266	5024.25	4931.5	5358	5732.5	6232.5	5727	3492	4582	3431	3965.75	3591
88	3543.17	3198.5	3261.75	3338.67	2970.56	2369.67	11219.2	8886.75	3003.75	1983.44	7174	4792	3596.75	6537	4778	7937.83	7018.83	5312.5	2567.25	2288.25	2272.25	1525	8717.25	12233	14525	2286	5210.5	11254.5	15335	8416.5	6173	10931	8934	7797.25	6911.25	5338	4138	4242.5	5020	4949.25	5348.25	5696.25	6187.25	5724.5	3463.5	4610.5	3409	3985	3593.5
89	3531.75	3185	3243.75	3319.5	2953.44	2358.33	11205.2	8936	3001.5	1976.22	7293	4817.75	3580.25	6517.75	4742.75	7953.83	7071.17	5279.75	2544.5	2286	2281.75	1512.33	8678.25	12302.2	14505.8	2287	5163	11202	15073	8265.5	6029.5	10912.5	8945	7770.5	6837.75	5285.5	4156.25	4235	5006.5	4932.25	5335	5710.75	6142	5705.5	3453.33	4586.5	3443	3957	3599.5
90	3526.92	3210.25	3253.5	3307.17	2954.44	2367.33	11214.5	8895.75	2926.25	1955.44	7126	4697.5	3609.75	6470	4778.25	8094.17	7012.67	5283.25	2539.25	2265.25	2271.5	1497.33	8648.5	12232	15489	2296.25	5172.5	11201.5	15071	8308	5965.25	10836.5	8890	7806.5	6763	5264	4136	4309.5	4995.5	4913.5	5283	5662.5	6159	5709.5	3465.67	4549.5	3445	3928.5	3569.75
91	3515.25	3207.5	3235	3313	2951.44	2360.67	11155.2	8842.5	2912.5	1972.33	7074	4606.75	3571.5	6477.5	4774.25	8079.83	7008	5254.75	2540.25	2253	2315	1512.83	8602	12237.8	15130.5	2278	5177.5	11120	14843	8261.5	5895.5	10800.5	8877	7755.25	6747	5224	4140.25	4213	5017.5	4918.25	5284	5701.5	6192	5613	3472.17	4603	3423	3927.5	3568
92	3522.25	3188.25	3179.75	3324.67	2958.56	2370.33	11140.2	8876.25	2981.75	1962.33	7131	4557.5	3573.25	6414.75	4783	8031.83	6980.67	5249	2543.75	2231.5	2282	1503.83	8617.25	12283.2	14721.5	2305.5	5148	11034	14716	8120	5861.25	10747	8907	7737.25	6658.25	5179.25	4117.75	4218	4980.25	4890.75	5246	5691.75	6173.75	5661	3463.5	4601	3429	3929.5	3595.5
93	3510.17	3168	3227.25	3324	2937.78	2356.78	11109.8	8812.25	2936.25	1989.11	7133	4548.5	3582	6399.25	4797.75	7929.33	6988.83	5239.25	2568.75	2230	2276.25	1495.5	8555	12222	14632.8	2310.25	5169.5	10994.5	14430	8044.5	5739.25	10693.5	8938	7697.5	6600	5159.5	4157.75	4237.5	4980.75	4881.75	5301	5708.25	6125	5660.5	3489.67	4545	3375	3901.25	3590
94	3513.67	3150.25	3216.5	3310.67	2930	2352.44	10989.2	8757.75	2956	1977.33	6986	4447.75	3569.25	6375.75	4733.25	7854.5	6973.33	5211.75	2543.25	2236.25	2293.5	1511.33	8513.5	12242.8	14522	2305.5	5139.75	10844.5	14315	8121.5	5711.5	10687.5	8858	7727.5	6604.25	5181.25	4130	4263	4948.25	4862.5	5286.5	5647.25	6132.75	5693	3476.83	4526	3404	3908.25	3548.5
95	3503.25	3137	3204	3308.17	2942.33	2337.11	11024.5	8788.5	2934.25	1972.56	7027	4375	3558.25	6293.5	4732.25	7847.17	6959	5205	2530.5	2246	2268	1499	8466.75	12281.8	14425.2	2275.75	5101.75	10750.5	14123	7989	5624.5	10594	8801	7683	6591.25	5152.25	4111.25	4282	4979.75	4878.75	5265.75	5651.75	6103	5612	3441.83	4538	3375	3927.75	3525
96	3511.5	3134.75	3215	3314.5	2931.89	2340.78	11012.5	8768.75	2928.75	1958	7031	4336.25	3548.5	6327.5	4760.5	7835.33	6921	5193.5	2562.75	2243.75	2287.5	1498.67	8495.5	12276.5	14428.8	2285.75	5138.25	10690	13865	7895	5565.5	10531.5	8960	7711.75	6581.25	5152	4132	4202.5	4943	4857.5	5279.75	5635	6129	5631	3438	4525.5	3325	3915	3565.5
97	3490.75	3155.5	3213.5	3289.17	2933.33	2334.44	10909.5	8696.5	2917.75	1954.78	6919	4267.75	3531.5	6314.5	4702	7794.5	6903.83	5187.25	2558.75	2240.75	2265.75	1506	8497.5	12287	14296	2305.5	5071	10684	13923	7912.5	5535.5	10512.5	8964	7714.25	6534.75	5104.75	4099.25	4201	4911.75	4860.25	5280.25	5634.75	6111.25	5625	3441.17	4547.5	3389	3909.25	3549
98	3493.67	3110.75	3234.25	3290.17	2940.11	2337.89	11006	8709.75	2920.5	1971.22	6944	4243	3516.25	6293	4715.5	7795.33	6876.5	5201.25	2542.5	2245.75	2303.5	1512.67	8394.75	12231.2	14252	2281.75	5112.5	10511.5	13791	7833.5	5512	10212	8819	7691	6492	5049.75	4154	4233	4975.5	4856.75	5258.75	5634.25	6111.5	5669.5	3423.33	4512.5	3420	3865.25	3546.25
99	3477.92	3150.75	3197.5	3298.67	2927.11	2333.11	10898	8694.75	2996.5	1962.22	6816	4293.25	3487.25	6277.25	4708.25	7786.33	6862.5	5160.25	2531.75	2246.5	2282.75	1505	8408.75	12252.5	14151	2305	5106.75	10521.5	13845	7723.5	5403.25	10096	8825	7704.75	6503.75	5043	4182.75	4199.5	4946	4834.25	5244.5	5617.75	6087.5	5571.5	3451.5	4544.5	3305	3858.75	3534.25
100	3462.75	3121.25	3195.25	3303.5	2909.89	2331.67	10906.8	8666.25	2985.5	1974.56	6831	4265	3517.25	6203.5	4678	7786.33	6892.17	5170	2528.75	2223.75	2267.5	1512.33	8365.5	12243.2	14136.5	2264.5	5055.25	10417	13715	7637	5373.5	10121	8790	7722.5	6486.25	5006.25	4163.25	4209	4921	4881.75	5241.75	5637.5	6086.25	5640.5	3430.17	4488.5	3328	3852.75	3527.5
[truncated: 11 more columns]
