# Supplementary material for: Nuclear calcium signatures are associated with root development
Source: Nat Commun. 2019 Oct 25;10:4865. doi: 10.1038/s41467-019-12845-8 (PMC6814746; doi:10.1038/s41467-019-12845-8)
Supplement: Supplementary file 7 — Source Data [file 41467_2019_12845_MOESM7_ESM.xlsx]

## Sheet: Figure 1b
Primary root length /cm
Col-0		dmi1-1
Day 6	Day 12	Day 6	Day 12
1.201	4.043	1.84	4.963
1.625	4.096	0.867	4.135
1.212	4.547	0.789	4.288
1.511	4.293	2.426	4.909
1.366	2.199	1.466	4.878
1.271	4.649	1.049	3.823
1.326	4.252	1.173	4.373
1.059	4.092	1.303	4.305
1.018	4.778	1.303	4.822
0.923	4.008	1.244	2.571
1.434	3.505	0.945	3.979
1.061	4.019	1.354	3.957
1.173	3.898	1.116	4.678
1.507	4.244	0.727	3.477
1.104	3.809	1.146	3.218
0.971	3.97	0.943	4.313
1.12	4.112	1.393	4.955
1.224	3.864	0.867	5.432
1.4	3.178	1.26	3.902
1.154	3.676	1.314	3.386
1.048	4.769	1.293	5.059
1.197	3.515	1.963	5.664
1.019	3.554	1.099	4.135
1.398	3.024	1.578	4.785
1.542	3.326	1.759	4.06
1.462	5.042	1.081	4.174
1.071	4.377	1.757	4.3
1.242	4.704	1.092	5.198
1.339	4.479	1.216	3.77
1.146	4.341	1.216	4.681
1.169	3.715	1.441	4.481
1.336	4.263	0.891	4.757
1.078	4.442	1.782	4.844
1.426	3.945	1.287	4.15
1.271	4.712	1.254	6.222
1.164	5.135	1.638	4.679
1.018	4.056	1.24	4.498
1.275	5.446	1.831	5.567
1.219	4.694	1.619	4.751
1.035	5.186	1.141	4.663
1.147	4.976	1.695	4.669
1.296	4.836	1.294	4.95
1.412	5.167	1.518	5.829
1.222	4.71	1.294	4.518
1.402	6.13	1.419	5.949
0.982	6.028	1.551	4.683
1.29	7.944	1.161	5.073
1.452	6.675	1.491	5.019
1.152	5.974	1.047	6.25
1.447	5.546	1.236	5.355
1.149	5.506	1.221	6.313
1.172	4.843	1.457	5.256
1.712	4.713	1.18	6.046
1.427	5.904	1.217	4.747
0.836	5.316	1.747	4.739
1.811	4.846	1.27	4.901
1.41	5.839	1.471	4.862
1.3	5.316	1.65	5.427
1.508	4.714	1.644	5.261
1.518	5.636	1.975	5.892
1.049	6.493	2.207	5.586
1.621	5.389	1.735	5.169
1.473	6.414	1.526	5.485
1.445	6.946	1.172	5.078
1.599	5.852	1.33	6.185
1.498	6.166	1.729	5.57
1.325	5.284	1.463	5.686
1.495	5.185	1.621	5.536
2.112	6.303	1.297	6.978
1.405	5.989	1.24	7.685
1.482	6.693	1.119	7.26
1.327	6.406	1.166	7.095
1.222	4.01	1.752	6.243
1.457	5.778	1.598	7.004
1.212	5.304	1.55	6.564
1.138	5.197	1.446	6.938
1.144	5.456	1.622	6.752
1.216	5.467	1.463	7.568
1.326	5.716	1.735	7.347
0.958	6.505	1.313	7.424
1.109	5.737	1.345	7.168
1.055	6.559	1.804	6.407
1.698	5.857	1.344	7.157
1.546	6.595	1.382	6.985
1.423	5.934	1.362	7.365
1.134	5.081	2.058	6.264
1.701	6.282	2.293	6.12
1.627	5.279	1.69	6.843
1.677		0.766	6.709
1.806		1.484	7.205
1.529		2.126	6.813
1.304		1.9	6.944
1.678		1.65	6.775
1.269		1.996	6.839
1.827		1.77	7.225
1.469		1.985	5.828
1.659		1.599	6.662
1.956		1.499	6.656
1.661		1.636	6.768
1.351		1.852	6.636
1.492		1.329
0.884		2.017
1.87		1.938
2.297		1.981
1.799		1.158
1.787		1.789
1.893		1.822
1.015		2.313
1.643		1.156
1.337		1.636
1.552		1.628
0.87		1.953
1.101		1.934
1.55		1.848
1.649		1.511
		1.602
		2.073
		1.765
		1.833
		2.409
		1.778
		1.807
		1.379
		1.192
		1.566
		1.443
		1.718
		1.66

## Sheet: Figure 1c
Primary root length /cm
Col-0		dmi1-2
Day 6	Day 12	Day 6	Day 12
1.017	3.326	1.5	4.504
1.917	6.965	1.471	4.703
1.697	7.369	1.129	3.774
1.574	5.231	1.34	3.451
1.636	4.194	1.648	3.288
1.531	4.97	1.041	3.379
1.768	5.747	1.401	4.367
1.579	5.789	1.638	4.328
1.104	4.205	1.132	3.796
1.514	6.024	1.271	4.451
1.012	5.462	1.21	4.731
1.293	4.617	0.967	3.702
1.439	3.058	1.19	4.411
1.152	5.555	1.164	4.198
1.137	3.499	1.206	4.062
1.212	4.197	0.723	3.163
1.448	5.39	1.309	4.282
1.64	4.972	0.933	2.78
1.116	5.547	1.311	3.987
1.131	4.472	1.187	3.352
1.177	4.354	0.829	3.165
1.766	5.05	1.136	4.09
0.977	5.408	1.12	3.779
1.096	4.278	1.183	3.333
1.182	4.291	1.228	4.178
1.281	4.466	1.12	3.76
0.976	4.664	1.401	4.711
1.029	3.77	1.13	4.201
1.445	4.544	0.932	4.092
1.158	4.959	1.274	3.627
1.373	4.286	1.015	3.606
1.086	4.917	1.24	4.273
1.069	3.634	1.143	3.968
1.154	4.496	1.324	4.168
1.273	3.547	1.187	3.865
1.051	3.261	1.434	4.012
1.069	5.115	1.24	4.124
1.132	4.512	0.863	3.238
0.974	4.627	1.405	4.365
1.182	4.158	1.208	3.892
1.101	3.779	1.079	3.608
1.23	4.745	1.239	4.405
1.609	4.362	1.271	4.589
1.177	4.113	1.125	4.042
1.122	5.21	1.293	4.372
1.271	4.063	1.102	3.836
1.159	3.798	0.863	3.192
1.044	4.011	1.026	3.94
1.047	3.992	1.262	3.64
0.876	4.007	1.288	4.323
1.369	4.049	1.433	4.375
1.056	3.179	1.471	4.464
1.162	5.605	1.265	4.199
1.132	3.255	1.241	3.558
1.34	4.297	0.982	3.357
1.109	4.809	1.139	4.235
1.441	4.817	1.206	4.444
1.183	4.509	1.357	4.886
1.474	5.21	1.131	4.246
1.32	4.387	1.719	5.615
0.994	4.933	1.1	4.716
1.513	5.258	1.246	3.569
1.034	3.924	1.093	3.707
1.195	5.272	1.242	3.411
1.023	3.962	1.201	3.417
0.876	3.201	0.856	2.766
0.913	3.447	0.859	2.906
1.481	2.784	0.871	2.504
1.243	3.169	1.584	3.081
0.948	5.824	1.124	3.209
1.182	4.576	1.248	4.512
1.28	4.358	1.116	3.779
1.635	4.802	0.89	3.147
1.419	6.448	0.891	3.58
1.118	4.777	0.834	3.625
1.183	5.556	1.762	4.861
1.077	4.468	1.269	5.052
1.118	4.87	1.433	4.594
1.403	4.396	1.171	4.09
1.983	4.362	0.9	5.249
1.397	5.382	1.406	4.159
1.892	6.103	1.241	4.452
1.779	5.89	1.456	4.319
1.419	5.902	1.541	4.322
1.924	4.214	1.712	2.18
2.042	6.197	1.362	5.235
1.65	6.035	1.467	4.892
1.665	6.776	1.209	5.124
1.917	7.106	1.637	3.587
2.196	6.751	0.909	5.123
1.443	4.884	1.332	4.363
0.708	6.888	1.646	4.764
1.413	6.853	1.442	5.796
1.464	7.034	1.851	4.895
1.678	6.591	1.538	4.742
1.495	6.418	1.229	2.414
0.773	5.359	1.47	5.122
1.416	7.233	0.955	4.876
1.772	5.814	1.119	5.331
1.431	6.307	1.759	5.117
2.019	6.204	2.05	3.217
1.84	6.896	1.664	3.905
1.652	6.374	1.977	4.476
2.019	5.033	1.598	2.363
1.431	6.717	1.553	2.293
1.936	5.131	1.751	3.89
1.239	7.123	1.527	4.95
1.329	5.735	1.865	4.164
1.375	6.877	1.842	2.808
1.898	6.637	1.608	4.027
1.634	6.523	1.088	5.035
1.783	6.49	1.05	4.91
1.469	5.964	1.569	5.024
1.053	6.393	1.25	3.105
1.722	7.054	1.73	3.863
1.826	6.278	1.081	3.337
1.704	6.255	1.782	4.092
1.682	5.019	0.722	4.851
2.121	6.227		3.548
2.451	5.987		4.71
2.115	6.303		5.16
1.783	6.772
1.266	4.664
	5.557
	6.767
	5.495

## Sheet: Figure 1e
Meristem length/um
Col-0	dmi1-1		Col-0	dmi1-2
220.885	282.287		230.819	152.806
217.602	202.653		199.278	161.053
235.805	246.631		186.064	157.75
251.64	200.108		203.416	143.644
163.576	278.17		200.099	146.981
198.465	213.412		193.515	174.382
221.718	219.183		267.366	115.499
253.273	283.141		195.06	213.397
210.115	225.777		183.502	137.859
193.484	253.178		148.627	220.098
185.152	188.522		173.487	127.859
216.731	310.492		165.281	129.535
159.411	210.968		180.17	148.625
226.699	247.444		277.374	183.535
237.527	237.54		180.206	192.701
269.02	236.603		181.817	196.778
264.002	256.56		225.859	167.718
242.458	227.461		228.32	175.169
210.905	224.181		186.805	145.272
243.269	231.678		275.682	180.135
281.466	198.475		269.763	135.291
184.379	161.152		200.931	172.744
187.605	205.105		179.447	197.572
225.043	242.536		166.911	167.723
234.12	188.551		243.313	208.46
216.701	257.449			208.468
222.455	187.699			217.547
152.785	196.785
225.952	221.652
232.452	191.807
225.909	255.749
239.937	241.637
196.769	202.627
230.809	283.14
237.438	208.43
235.777	254.152
217.499	162.733
164.463	204.369
196.769	190.193
308.719	264.059
	244.962
	299.796
	276.553
	234.204
	221.667

## Sheet: Figure 1f
Number of meristematic cells
Col-0	dmi1-1		Col-0	dmi1-2
39	31		25	20
30	28		31	26
28	29		28	25
28	26		30	21
33	32		25	21
33	37		25	22
31	28		32	16
35	42		23	30
33	28		27	21
35	32		19	25
36	31		30	18
29	34		26	15
28	25		26	20
27	39		34	19
30	31		26	21
36	33		29	25
27	34		32	24
27	28		25	26
31	32		26	18
31	33		27	23
24	32		28	23
27	35		33	22
28	27		25	23
29	32		22	22
33	34		38	25
28	31			25
26	41			27
34	35
26	31
33	31
35	37
38	27
28	30
33	31
34	30
28	30
35	29
33	34
28	36
25	27
27	25
34	24
25	33
	24
	32

## Sheet: Figure 1g
	Cell length/um
Cell position from QC	Col-0																																									dmi1-1
0	4.98626	8.29729	4.98258	4.98722	9.9552	9.1311	4.97246	12.4607	6.64936	4.99307	5.81234	10.7942	9.12167	5.82051	7.46447	7.47592	7.47039	6.64773	6.64051	6.64553	8.30255	8.30159	4.97531	7.48045	6.64491	6.64184	4.97873	5.81505	9.1217	5.81121	7.47171	10.7903	9.13046	7.47398	6.63584	9.1457	7.4622	8.30239	5.81374	6.64477		4.98849	6.64159	8.29651	8.29767	5.80616	5.81118	6.64191	9.95071
1	9.97184	9.98546	5.81934	5.80854	4.97652	5.81879	10.801	10.7857	10.7987	10.8062	12.4558	8.29587	9.1149	7.46964	11.6421	7.48036	25.7422	13.287	10.797	5.82105	9.13741	7.47056	8.31377	13.2727	8.30348	6.64317	9.95053	6.64225	6.63905	9.96627	13.3023	6.6515	9.95104	7.46306	8.29822	10.784	8.31029	5.80881	6.66415	11.6212		7.46941	7.48803	11.6208	9.96433	11.6092	10.8017	10.8061	8.29525
2	10.7965	10.8069	10.7924	5.81596	8.30718	10.7906	12.4633	9.94904	5.8023	5.81836	6.63528	6.64665	7.47004	4.98298	9.95724	9.97132	6.64063	7.47504	9.14102	7.46845	9.13254	7.47671	6.64081	7.50331	7.46493	14.1182	11.6166	5.81538	4.99035	7.46868	12.4522	10.7868	10.7947	13.2934	9.12649	5.81355	8.28982	7.47424	11.6152	8.28992		5.80483	4.98428	9.96591	8.31049	13.2774	8.28701	9.14258	8.28761
3	10.7797	8.29975	9.14302	7.48551	14.113	9.97018	9.12829	9.96479	6.64896	7.48388	6.6429	5.81579	9.12616	5.80937	5.82606	7.46222	6.64754	6.64433	8.30736	5.80142	6.65073	6.64467	4.14469	5.81025	7.4827	7.45552	8.28918	4.97142	7.47374	9.13312	10.7964	9.1472	9.1451	9.1459	6.63011	5.82684	8.31307	8.29655	10.7902	7.48041		4.97624	8.30028	7.4784	5.81529	9.97092	8.29974	10.7934	4.97853
4	9.95352	7.46594	7.46622	6.64102	11.6225	7.46075	9.14499	8.31893	6.65409	10.7878	6.64304	5.81994	8.31566	6.64258	6.6485	7.46934	10.8014	6.64437	4.98489	5.81157	11.6256	4.16064	5.81708	6.6493	7.46707	5.80378	6.64723	4.16301	6.6477	9.96157	9.14132	8.30595	8.29775	6.64671	5.81564	4.97869	12.4388	6.63666	9.96303	10.7866		9.13525	9.12346	9.14546	4.98925	8.29922	6.64952	7.47338	5.80046
5	7.47438	7.48288	6.63969	5.8119	10.7948	5.80847	6.65505	7.48159	5.81841	9.11652	5.81579	9.12557	5.80994	6.63539	8.31367	8.30207	10.8009	6.65273	5.80994	8.29891	9.96195	6.65001	4.97704	6.64199	6.64867	9.12757	7.46721	6.64588	8.31092	9.13587	9.127	8.30871	5.81217	11.6151	9.96528	7.48379	10.7898	7.473	9.1397	9.13463		9.13623	8.31041	7.48206	9.1334	7.47083	5.81356	7.46871	6.63825
6	8.3078	6.65414	7.47841	8.30951	10.8094	7.47528	7.46447	6.635	6.63638	10.7829	6.65871	7.47847	5.81606	6.63031	6.64428	7.48388	5.82403	6.64789	5.81977	4.97426	10.7934	9.13703	4.9776	5.8145	5.81956	6.64787	7.47397	4.98246	7.47662	4.15358	8.29107	9.13677	4.98298	9.95886	6.62298	9.12283	10.7894	7.47049	10.7833	10.8039		10.7706	9.13911	7.47083	4.15282	4.98081	6.64128	5.81267	9.96286
7	8.30142	6.65463	9.12843	6.6474	9.1325	6.63691	5.80943	6.63969	6.64898	8.30222	6.63607	5.81911	6.65724	6.64601	5.80972	9.9674	5.80949	7.47022	4.98567	5.81342	10.8095	9.13677	5.81207	8.30743	5.81888	8.29969	9.96559	5.81158	6.64643	5.8091	4.15207	10.7918	5.81383	7.47014	4.98972	6.64111	5.81148	6.64449	4.98698	9.9651		8.30529	9.9598	6.63423	5.81719	7.49565	4.98117	4.97781	5.80304
8	7.48396	6.62559	7.46212	7.46131	8.29527	8.3128	9.95173	5.82635	7.47291	7.47029	5.81572	5.81051	4.98105	7.47479	6.63522	9.13535	9.14834	9.12339	8.30518	5.81666	7.45552	9.96818	9.96316	8.30023	9.96274	5.80957	8.29918	6.64112	11.6308	4.9867	4.98731	9.13923	4.15116	9.95921	10.7864	8.29526	5.81016	5.8137	4.97807	5.80567		7.47562	4.9726	5.8133	5.80661	7.47778	6.64096	6.64472	4.98843
9	7.48015	7.47943	7.47533	9.13713	8.30071	6.63693	8.31055	13.2879	7.48186	5.80926	6.64833	5.81826	9.13001	7.48083	9.12859	5.81857	8.30575	8.30601	4.96355	5.80982	8.30556	7.48177	9.12571	8.29898	9.11856	9.13141	6.63802	4.99075	9.13956	5.82464	4.99094	5.82164	4.98043	7.47129	4.98524	7.47177	9.12235	5.82122	6.64361	5.80776		6.65762	5.81736	6.64225	5.8165	6.65485	4.98787	5.81463	5.83172
10	6.64707	5.8104	5.80506	9.13821	6.63861	7.47031	9.97218	12.451	6.64404	4.98764	4.98775	7.46979	9.13735	7.48176	7.47293	5.80751	8.30261	8.30327	4.98737	6.63806	7.47183	7.48162	9.95652	7.47629	9.1263	8.30158	4.98753	8.30237	9.96343	6.63809	4.98783	5.81591	4.98049	5.81678	4.98233	8.30085	9.96622	5.81999	4.97416	7.46521		6.64205	4.9899	5.81928	9.14105	5.81733	5.80737	7.47157	4.14932
11	7.48076	6.64796	5.80902	9.13936	7.46175	7.45479	9.97514	9.13944	5.80746	5.82038	7.46249	6.64473	5.80876	9.13175	8.29849	5.80056	9.13004	7.4662	4.98348	4.98067	7.46072	6.63919	11.6283	9.12813	6.64308	6.64131	9.12492	5.80765	9.13673	5.80954	4.97337	5.81066	4.98238	6.64612	6.63627	7.47603	8.30267	7.47944	5.80973	6.63592		6.6524	4.97617	5.82118	8.305	7.47192	5.81504	4.98524	5.8175
12	6.64171	4.98032	6.64107	9.12218	7.47185	9.9788	5.80858	9.97288	5.81125	4.97346	5.82028	5.81281	4.97961	9.14505	6.64492	4.98317	9.12348	8.31837	6.63712	5.80578	8.30053	6.63498	9.14335	8.30121	6.64727	8.31134	5.80781	8.30979	7.47799	4.98432	4.9942	5.81525	5.81303	4.97347	5.82031	6.64286	8.29755	6.65549	4.98684	6.64233		8.29293	4.15045	4.97838	9.13127	7.48331	5.81402	7.46845	4.98963
13	5.81692	9.96928	5.80297	8.30222	7.48894	9.95851	5.80565	9.12755	4.98505	4.98502	7.46509	6.64831	9.13178	7.4703	9.96245	6.64284	8.28196	8.29903	6.63873	4.98846	7.46708	7.47401	9.96773	8.30244	7.47899	9.13938	4.96528	6.64856	7.46926	4.97538	4.9844	7.47009	4.97833	5.81787	6.64638	6.64191	8.30686	6.63262	4.97954	5.80018		6.64316	4.98579	5.81541	8.30567	5.81039	4.15658	5.813	7.46622
14	5.81336	9.96584	5.8218	8.32328	5.82559	9.1583	5.8121	9.13157	6.64601	4.97371	5.81142	4.98534	8.31146	8.30533	9.13658	7.46659	7.46966	7.47435	6.63604	7.4741	6.63882	4.98514	9.95143	9.96534	5.81308	9.14081	4.98438	6.64532	7.48254	6.64226	4.15042	7.47278	4.146	4.97758	5.814	6.64414	8.30566	5.82629	4.97413	6.63506		6.6406	4.98137	6.63383	8.3021	7.47258	4.14539	7.46491	4.97597
15	5.80932	9.12977	5.81015	9.12109	6.63724	9.13082	5.81292	9.14369	6.64551	5.81522	9.13273	4.97712	7.47842	6.64667	4.97744	6.64392	7.46589	5.81491	6.63859	5.81572	7.47336	6.638	6.63938	8.29511	6.64634	8.30231	4.9844	7.46945	7.46978	5.81402	5.80878	7.46555	4.97982	4.9829	5.8116	7.47454	6.64153	4.98043	4.98292	6.63399		5.81239	6.64202	6.63023	9.13918	5.811	5.81737	5.80676	6.64366
16	9.96441	5.8096	7.47807	7.48375	4.98783	4.97144	5.8128	9.13219	6.65044	5.81144	7.46664	4.98424	8.30714	5.78923	4.98361	5.81332	6.64105	6.63504	5.81583	6.63504	9.1271	5.81341	6.63305	8.29412	5.81157	7.47447	5.80846	9.11582	7.48646	5.80981	4.15241	8.29895	4.97708	4.98225	4.99145	5.81355	9.12935	4.97939	4.97817	9.13176		8.30469	5.81795	6.61925	6.64052	9.13573	7.47078	7.47451	4.98491
17	9.1403	5.81842	6.64362	9.1379	4.15184	5.80626	6.64069	7.47715	5.7991	4.98808	7.47413	4.15674	8.30418	4.98212	4.15038	6.64036	5.80305	6.64241	8.31441	4.98438	8.30464	9.94655	4.98325	9.95904	5.82029	7.48113	4.99067	7.4826	7.47761	5.80689	7.48097	5.80973	6.64656	4.98129	7.47507	6.63937	8.31042	4.98159	5.80769	8.31436		7.47439	4.1521	5.82468	7.47033	9.13088	7.47209	5.80732	8.29902
18	10.7859	11.6334	6.64788	8.30447	6.64255	5.80896	6.64346	7.47493	7.48328	4.9901	8.30734	4.98329	6.64334	6.64783	4.99073	4.98321	5.80991	5.82197	7.46062	8.29473	9.12982	8.30794	6.64489	7.46777	5.80456	6.64388	4.98502	7.47416	6.64686	7.46341	5.81959	9.12595	6.64203	5.81648	6.64126	9.13531	9.14206	4.99148	5.8145	9.9565		7.46112	6.63805	7.47825	6.64959	9.13634	9.14008	7.46569	7.47433
19	8.30513	10.7846	7.47	9.12742	4.98217	4.9825	5.80945	10.8036	6.65882	5.82203	7.47911	4.97781	4.98036	4.98395	6.64171	5.8145	4.97919	7.45799	7.46752	6.63782	7.48501	6.65883	4.97848	9.13133	9.13273	8.28463	4.97648	7.47253	5.81451	7.47316	4.98042	5.8084	5.81625	4.98023	5.79681	8.29401	8.29378	4.98982	5.79639	9.13151		6.65596	4.97963	5.80861	6.63777	7.4668	9.13124	5.8094	5.811
20	8.32192	11.607	5.8272	7.48869	4.98096	6.65449	6.64555	9.95702	4.97789	8.30354	7.47304	7.47195	5.8129	5.81178	5.81493	6.64201	5.81822	5.81773	6.64489	6.64052	9.1409	7.46933	5.80678	9.15604	6.64989	8.29781	5.8106	5.81346	10.8055	7.48111	4.9929	7.47252	5.80789	4.986	6.64218	8.30517	8.30511	4.97851	5.80776	9.13268		8.30032	6.65384	5.81916	5.81457	10.8021	5.80652	6.63615	6.63727
21	8.29917	7.47114	6.63503	7.47592		4.99911	6.64819	9.13973	7.47727	5.81264	6.64428	9.13778	4.97336	9.96738	5.81299	5.81428	4.98831	4.98133	9.13675	6.64879	8.30453	8.30881	4.15952	8.30893	6.64088	9.1425	4.98907	4.9768	9.13441	5.80802	5.81189	5.81255	4.98358	6.63446	6.64151	7.46715	7.46147	4.15051	4.99008	8.3029		7.46817	6.64605	6.63802	5.81578	8.28711	4.98037	6.64873	5.81573
22	7.46816	6.64807	7.44709	5.81626		4.16446	7.46977	9.13348	5.81091	6.64869	7.45753	8.30892		6.65148	6.64752	5.8177	5.81146	6.64159	9.13433	7.47073	8.30912	6.65198	5.81235	8.30773	6.63311	7.47366	5.82222	4.97769	8.312	8.30424	4.98434	5.80182	5.80331	4.9799	4.98808	7.46541	9.13486	5.80897	5.79811	9.13274		7.47689	8.317	6.65508	5.81214	9.96381	6.6417	5.8103	5.81397
23	7.46851	8.30655	5.81963	6.63272		5.81069	6.64938	9.96539	5.81096	6.64438	5.81006	9.14045		6.64094	4.99401	4.98031	14.097	7.46694	8.31517	6.64042	5.81555	8.2989	7.47165	9.13738	7.46261	7.4699	5.80768	5.80988	9.15147	6.62788	4.97442	4.9834	4.98513	9.13356	6.63732	7.47298	7.47054	4.97851	4.14835	8.30407		9.12232	8.29903	6.65018	5.81267	9.13906	4.98422	4.9836	5.80198
24	7.47999	6.64436	10.7965	6.63575		5.81492	7.47615	10.7898	5.81567	6.64013	4.97698	7.47787		5.80934	4.98713	5.80332	8.29658	6.64332	9.13729	6.63709	6.6414	6.64222	6.63182	9.12682	7.46078	8.3057	4.96781		9.95413	4.98752	4.98172	4.98307	5.80831	7.47221	5.82287	7.45783	6.63982	6.65235	4.97689	12.4377		8.30686	6.63986	5.80914	4.14645	10.7973	5.81283	9.13691	5.81726
25	6.64094	9.14984	8.30626	10.8072		5.81236	6.64134	9.95619	5.80684	5.822	6.64008	6.64621		5.79905	4.97978	4.97395	9.14449	5.81425	9.13285	7.46971	6.63362		5.8122	7.47514	7.47418	8.30886	4.98768		7.47078	5.81055	4.98381	9.12646	8.29371	6.63974	6.64041	8.30889	6.65413	4.17059	6.65012	10.7801		9.13824	6.63098	6.65682	5.79791	11.6255	4.9743	9.95847	8.30259
26	6.64237	7.47347	9.1283	8.30553		5.81567	5.81047	9.12786	7.4745	6.63246	4.97926	5.81672		6.64616	5.80689	5.81132	9.13157	6.6406	7.46818	7.47831	4.99091		6.63655	9.13127	6.63851	8.30264	5.81664		9.14761	9.12556	4.98532	11.6205	6.65859	6.65139	4.97406	9.97092		6.64548	6.6528	13.2402		7.4796	4.9891	6.63175	7.45469	12.4503	4.98535	8.30679	8.29104
27	6.62384		9.12495	9.9647		6.63052	6.64513		5.80936	5.81406		6.64546		5.81535	8.3023	4.9792	9.12674	5.81262	9.12966	7.48141	6.64171				7.47202		5.8096		7.47438	7.47565	9.14307	9.12721	7.46952	4.98142	7.46464	10.7695			6.64651	11.5935		8.31213	4.99424	5.80816	6.63315	10.7965	4.98265	8.29821	7.47552
28			8.30236	7.45739			8.28988		6.63623	6.62843		4.96685		5.81801	6.65314	5.81076	9.11885	6.6451	7.47174	8.30442	10.7889				5.81932		7.46862			7.46146	9.13145	6.64417	8.29814	5.80523	4.99022	9.96349			5.81647	10.7816		9.95597	6.65448	5.81475	6.64484	11.6175	4.97463	7.47271	7.47049
29			8.329	9.9671			6.64784		7.47508			6.63436		4.98445	6.63663	9.12435	8.31224	5.80838		7.47229	9.13904				7.45605		6.65226			6.64431	8.30507	9.13099	6.65404	4.98831	7.46471	9.96958			5.81269	11.6353		9.1366	5.80603	5.80758	6.6471	9.96806	4.9945	9.9722	8.3144
30			7.47044	8.30678					5.80849			5.81731		8.30694	5.81356	8.29889	9.9593	8.29708		8.3108	12.4483				6.632		7.4681			7.47105	7.46822	7.46127	4.98564	10.791	4.98264				4.98707	12.4622		7.47274	5.818	9.13082		10.7905	5.80443	7.45829	6.64502
31			8.30125	7.47681					7.46849			5.80558		5.81228	7.47852	7.48296		7.46331		6.63685	11.6173				7.47214		7.46508			8.30625	5.80625			6.64117	5.81401					13.2725		8.29439	5.81467	8.30287		9.95939	4.98596		7.4794
32												5.797		6.63525	5.81752	6.64359		6.65292		13.2905	9.96056				6.6531		6.63785			6.63799	7.48618			6.63196	5.81437					14.9564		10.7944	4.98083	8.29541			5.81851		6.65068
33														5.82414	6.63644	8.30257		6.64057		9.13431							5.81019			6.64276	5.80972				5.80963							9.95747		8.31236			5.82659		9.15565
34															5.81669	6.64327				9.13686															5.81106							10.7985		9.13815			9.96715		9.13181
[truncated: 37 more columns]

## Sheet: Figure 1h
	Cell length/um
Cell position from QC	Col-0																										dmi1-2
0	7.4735	4.99291	4.98518	7.47087	7.46532	9.13756	5.81072	5.81213	6.6343	8.29568	5.80941	5.81892	7.46994	7.47499	5.81165	4.97519	5.81737	4.97681	5.8109	5.82319	5.83476	6.63937	6.64997	4.98574	7.47716		8.3219	7.47094	6.64694	6.64178	4.98225	5.81437	7.46979	7.46811	6.64987	6.64837	5.81654	4.98635	7.47189	4.98621	7.45369	4.97925	6.6344	6.64912	8.30337	5.79317	7.45805	7.47524	5.82308
1	7.47539	5.81303	8.29974	7.48077	4.15503	9.96535	5.80879	9.13005	9.963	8.2999	6.6491	7.47545	6.65463	4.99901	5.81373	7.47925	5.80544	5.81462	5.80931	6.64572	6.64447	6.65695	9.97027	9.96534	8.2991		4.98424	7.46597	4.15326	5.80602	8.3025	6.6477	5.81213	6.64261	9.1227	6.63961	8.31002	8.3015	8.31081	5.81454	5.80119	4.98502	5.80371	5.82697	7.46717	9.9649	9.13345	5.80558	6.63405
2	6.63096	4.14973	7.47957	9.9611	7.48287	8.30794	8.31043	5.80356	8.30137	9.1355	7.48491	4.99121	5.80794	5.81787	4.98789	5.80658	6.64067	5.80996	5.81655	8.29997	6.63606	4.15215	4.97104	8.30825	6.64501		5.81543	5.81642	6.64419	6.64481	6.64571	4.9822	9.99527	6.65135	4.98487	8.30157	5.81816	8.30768	9.14339	7.48189	6.6486	8.30636	7.47611	7.47303	6.63475	10.7896	6.63203	5.82013	7.48454
3	9.13271	6.64077	5.82379	5.81578	6.64558	9.14117	8.29665	6.6364	5.81106	6.64238	6.63656	8.32597	4.98091	5.80524	7.47354	5.8028	4.98304	4.14676	5.80471	6.63901	8.28826	4.98205	5.80379	5.81539	4.14548		9.97211	4.99083	4.97491	5.82424	6.6541	5.81185	6.63803	6.6353	7.47063	7.48181	7.47401	4.1485	6.64307	5.80457	9.97317	4.99724	5.81496	6.63762	7.48161	8.30512	6.64872	4.1538	7.4656
4	8.28569	4.97428	6.62933	5.81441	8.29965	7.47021	6.63967	6.64347	5.80387	6.64665	5.80484	5.82878	5.80776	7.47992	5.81408	4.9878	6.646	4.98751	5.8154	5.81817	9.95765	5.81118	4.99056	4.97643	6.64112		9.13149	6.64428	4.97654	5.81171	7.48129	6.64188	7.48184	8.3085	6.64333	10.7992	6.63901	7.46363	6.65061	7.48359	9.14028	8.28502	5.81497	4.98209	7.47195	6.63238	4.98272	7.48266	8.30907
5	5.81345	4.97813	4.97801	5.80535	6.64208	6.63447	8.30065	6.64678	5.81505	4.1467	6.65232	5.81194	5.80575	4.98608	4.99136	5.82	4.14067	5.80713	8.2974	4.97967	8.30181	5.81311	5.80797	7.4749	4.15534		5.80786	4.97588	5.82403	6.6327	6.64148	4.9884	5.83084	8.31812	4.98926	8.31986	10.788	4.97258	7.4673	9.13822	11.6321	7.48052	6.64746	4.97553	9.12626	8.29252	4.98915	8.3013	6.63524
6	6.6415	4.97865	5.82616	5.81383	7.47889	7.47234	5.81591	7.47588	5.81346	8.31093	4.97794	4.14415	6.63665	7.47552	5.81656	6.64515	5.81548	9.1202	6.63871	7.47043	8.30411	6.64785	9.13866	5.81031	9.13296		7.46667	4.1433	5.81294	8.30315	9.14012	4.98547	5.81262	5.80888	5.00238	9.13209	8.30158	7.48721	6.64106	8.29957	5.82364	7.46041	5.81009	8.29983	8.28572	9.96378	4.98084	8.30251	7.4604
7	6.63783	4.97682	7.4741	5.80912	7.45681	7.46427	6.64017	6.65096	5.82111	7.48156	6.63785	4.9809	6.6466	5.8138	4.98929	6.63358	5.81782	8.29692	8.30214	6.64627	7.47023	5.80779	9.96212	8.29833	5.81114		5.8147	4.98712	5.80851	7.47459	8.30105	5.81073	6.63313	4.97749	4.99168	8.30828	8.30201	10.8071	5.80944	7.47558	4.98775	8.3149	8.30368	4.98013	8.31349	9.12797	4.14729	9.96503	8.29952
8	9.96015	4.97884	7.48125	6.64443	9.96111	7.48598	5.81601	8.30317	6.63972	8.29186	4.9916	4.97314	5.81113	5.81696	6.64503	6.64173	4.97997	8.31472	6.65235	5.8117	8.29995	5.82181	5.81906	4.15492	4.14501		7.46763	4.98863	9.13129	10.796	9.96394	6.64959	8.30536	8.3076	6.64033	8.29394	6.64084	9.9701	8.30058	11.6287	9.96948	7.46329	4.98703	5.80216	9.9478	8.31024	4.98512	9.96775	8.29512
9	6.63858	5.81265	8.31469	5.81493	9.13506	7.48548	5.81177	8.30458	6.64099	9.13518	4.97674	6.64529	4.14532	7.48434	5.82129	4.98038	4.15041	9.13044	9.9798	4.97074	9.96707	6.64574	4.98218	7.48464	4.98215		5.79257	4.98937	5.81105	8.29982	7.47216	5.8145	5.82184	6.64867	6.63892	6.64151	7.4721	9.13375	9.1337	9.96581	8.30174	8.30711	4.98088	4.98281	8.31258	8.30795	4.14895	5.80469	6.64615
10	9.13957	5.81452	4.96571	4.97478	8.29889	8.26862	5.81429	9.96517	5.79508	8.30612	6.64703	4.97678	4.98378	8.30226	6.64095	6.63921	4.14615	10.7983	8.30222	6.65196	4.97002	6.63303	6.64636	4.97375	4.9878		7.4862	4.99088	5.81325	4.98838	8.30959	5.81002	7.47752	5.81203	6.64331	6.64168	5.81062	9.96358	9.13799	10.7965	9.13542	7.46674	6.64192	4.97928	7.47895	7.47353	4.97882	7.47305	7.46831
11	7.47241	5.8141	4.16777	6.64473	9.96724	7.48229	5.81789	8.29313	4.97715	8.29832	4.15179	5.81336	6.65439	8.31879	7.45644	5.81254	4.1624	9.12869	8.29287	4.97651	7.44492	4.14751	7.44616	7.46987	4.97983		5.80666	4.15019	5.81635	5.81026	7.47315	8.30212	5.82778	4.9835	5.8106	6.64182	4.97543	5.81752	6.64543	10.7928	8.30692	8.30268	5.80165	6.64666	8.30364	5.80691	5.80991	7.46777	6.64081
12	8.30591	6.65092	4.97935	4.98306	7.47666	6.65072	4.96833	9.13253	5.81121	9.12134	4.97571	6.64561	5.8026	6.63954	7.46401	5.81279	4.99126	8.30584	8.30919	9.96009	7.47289	5.81051	5.8033	6.6345	4.97929		4.98165	5.81483	4.97031	5.81646	6.64232	6.63962	6.64179	6.63496	5.80921	8.3142	4.98174	6.64543	6.63463	7.48294	9.13032	8.30345	6.63998	5.8118	9.12279	7.47275	6.6392	9.97406	9.1333
13	7.46772	5.81673	4.15557	5.80472	7.463	6.64921	5.80477	8.30221	4.9862	8.31532	5.80888	6.64452	7.49199	7.47086	4.97376	4.98619	4.15453	8.30039	6.63671	6.64287	4.97185	4.98061	6.65142	8.30337	5.81118		4.99033	5.80521	4.15553	4.98572	4.97452	9.95819	6.6558	6.64248	5.80847	6.65068	6.63671	10.7828	5.80144	12.4436	8.3005	7.47347	6.63302	5.81103	6.63242	5.80805	6.64543	4.1504	8.3047
14	7.47482	5.80819	8.30373	5.80462	7.47693	7.47855	5.80984	9.94032	9.95919	9.13273	5.81312	5.80868	6.6214	6.64385	8.30923	4.98989	4.98316	9.96034	5.81276	9.11808	4.98673	4.98004	7.48053	7.47856	4.15104		7.47333	5.8106	5.81702	5.81248	4.98513	6.64025	4.97656	5.80683	6.64785	8.30774	5.81893	9.95414	6.63487	9.13137	9.12787	7.47653	8.3145	6.62554	5.80249	6.64697	5.80383	5.81835	9.12637
15	8.2953	6.64878	6.65258	4.96873	7.47602	5.82361	8.30994	9.14172	8.29723	6.64383	4.15897	7.47842	6.65391	7.46574	6.64362	4.98652	4.98536	7.47326	9.95635	8.30131	8.30163	4.14919	7.47334	8.29993	4.97799		8.31266	4.97516	5.79903	6.63868	5.80822	9.9573	7.47256	4.97766	5.81646	8.3023	5.81844	10.7928	5.81672	9.13419	8.32045	7.46888	8.30364	6.6489	7.47834	5.81284	4.97681	9.95433	9.13133
16	9.97091	4.9803	6.63278	4.98249	7.46779	7.471	7.47983	9.12677	7.47907	7.47483	4.98561	5.80237	5.80811	5.80234	8.30966	4.15608	4.15104	9.13179	5.8209	9.95626	9.13595	5.80444	6.64052	7.47266	8.30313		7.4655	4.98116	6.63949	7.47233	5.80919	9.12786	6.64654	5.81428	6.64535	9.13291	7.45624		4.99194	11.6316	11.6311	6.63821	8.30668	5.8143	5.82663	6.62464	5.80142	8.29424	8.30808
17	9.97503	5.81388	6.64331	6.64123	6.6357	7.48322	8.3022	9.96308	4.99825	4.15864	5.80608	9.14004	6.63564	7.46344	6.63851	5.82093	4.15337	7.48518	5.81066	8.29528	8.30382	4.98263	6.64877	9.96104	6.64652		9.13587	5.80636	7.47892	6.64695	4.98562	9.14753		7.47438	5.81208	9.13205	4.98816		5.80375	11.6143	9.95769	9.96567	9.14163	5.81166	6.63828	5.81333	4.97763	8.31424	9.13315
18	9.96145	6.65818	4.98828	6.63484	7.48139	7.47123	7.47728	8.29791	4.99382	5.80906	4.97103	6.65092	5.82987	6.64148	9.13702	8.29913	4.97598	9.97092	8.30515	9.95694	10.8049	4.98901	7.48016	7.48012	4.98994		9.1442	5.81348	6.6334	6.63738	4.9784	10.7955		6.65261	6.64421	7.48067	5.8103		6.63797	10.807	10.7934	4.97837	5.81644	4.97033	6.64404	8.30213	4.15221	7.49707	8.28505
19	9.95371	5.80092	6.66166	7.47391	6.65225	7.4708	9.13251	9.1449	5.81849	4.98074	6.63907	8.30266	9.11696	6.64005	7.46799	7.47271	13.2761	10.7847	6.64436	11.6181	9.95266	4.98343	6.65491	9.13729	5.81121		8.30465	4.9905	5.81031	4.98004	4.97443	9.13897		4.97861	5.8102	8.30704			6.64524	11.6215	9.9584	4.98475	4.96896	7.47909		8.31305	5.81088	8.29767	9.13478
20	9.95935	6.64302	7.46849	5.8074	8.29119	6.64792	7.47209	8.29474	5.82287		4.15696	6.64089	7.47454	6.64544	9.13282	5.8156	9.97535	9.97318	7.4797	13.2867	9.96363	4.9809	6.64474	8.30131	4.9936		9.13038	5.80449	5.8132	5.81733	5.81228	9.96078		5.80971	7.47269	8.29616			8.30295		9.16025	9.13511	9.96522	7.46832		5.81384	5.81497	8.31826	9.96591
21	12.4476	6.63837	5.80663	7.48271	8.30277	6.64598	8.30339	9.10176	5.82444		5.81375	4.15061	8.3036	7.47983	8.31024	4.15384	8.28542	9.96551	5.81559	12.4443	10.8032	6.64082	8.31233	6.65585	6.64148			7.46213	6.63632	5.80286	6.64353	9.96782		6.64177	5.80493	9.97017					9.14727	8.29802	6.64512	8.29722		5.81324	4.98613	7.46486	9.96436
22	11.6281	7.47725	6.63457	5.80723	8.30819	6.63876	8.30414	7.47398	6.64309		4.98236	5.80656	7.46996	6.63655	10.7963	4.97959	8.31657	10.7918	5.79803	14.9933	10.7974	4.99474	6.66995	7.46822	4.15571			7.47075	5.81967			10.7893		7.46517		8.3073						8.30343	5.8111	7.46885		7.47393	5.80905	6.64139	9.95852
23	11.6454	5.81052	6.64573	6.65824	7.47705	6.64515	9.13439	7.4746	5.80851		4.98416	4.98583	8.30401	7.47399	5.8094	5.81862	7.46263	11.6165	6.61982	15.8049	13.2873	4.97424	6.65963		6.62832			8.28892	8.30896					6.63969		9.12411						8.30694	6.63928	7.47104		7.47216	4.97824		9.96501
24	11.6331	5.81862	6.6432	4.98538	8.30415	7.47229	9.96558		7.47276		4.14066	5.8091	6.64197	7.4787	4.15982	9.09931	7.47237	13.2929	5.80565	14.923	13.2729	5.81631	6.66715		4.98276			7.46967	5.81745					7.47344		11.6331						9.95964	5.81565	7.47582
25	10.7986	5.80907	6.64891	8.30375	8.29727	6.65095	9.95696		7.47002		6.62275	5.81458	8.2932	8.30116	5.80691	9.13651	9.953	14.9352	6.65464	16.6179	12.4542	4.98237	7.47227		6.65322			7.47799	6.63699					8.31433		13.2903						9.13695		8.30356
26		6.63813	6.64213	7.46926			9.13193		6.63051		5.81893	5.81471	8.31716	8.30845	4.98475	5.81595	9.14249		5.81309	19.097	14.9263	5.81028			6.65723			7.46743						8.30912										7.47659
27		5.8147	7.4863	7.47863			9.13489		7.46996		5.8008			9.1363		6.64374	9.14731			19.9331	14.0955	4.9838			5.82079									7.46326
28		9.95559	6.64568	7.46589			9.1323				5.80767			9.14703		5.80244	10.7871				14.1129	7.44472			5.80976									8.31267
29		8.28854		8.31011			11.62				5.80161			9.95195		5.80266	9.12861					6.65119			6.64041									7.46572
30		9.14345		8.30357			10.8015				4.97849			9.96997			9.12963					7.47537			4.15028									9.9579
31		9.13784					13.3004							9.97061			9.14091					5.81271			6.64845
32							14.9409							11.6211			9.14133					9.95759			5.80497
33														15.7724								9.96758			9.1309
34														14.9381											7.47407
[truncated: 4 more columns]

## Sheet: Figure 1i
	Cell length/um
Cell position from last meristematic cell	Col-0																																										dmi1-1
1	12.45	11.64	14.12	10.8	13.3	14.16	10.8	9.97	14.14	12.45	19.93	11.63	9.13	9.97	17.53	10.88	15.75	13.29	12.47	9.18	11.64	12.45	17.4	11.61	13.31	10.8	12.52	13.28	13.35	11.65	14.19	9.13	12.46	9.97	15.76	9.98	15.8	10.85	13.37	12.48	12.43		15.77	12.42	14.17	11.6307	14.12	17.51	15.86
2	13.29	13.27	16.58	13.28	10.79	13.33	11.65	13.28	13.28	11.63	11.63	9.13	8.3	10.79	18.36	11.72	19.09	10.79	11.62	10.84	10.78	13.28	19.07	11.62	14.11	10.79	11.68	14.95	9.18	14.13	15.86	8.3	13.27	9.95	15.79	9.96	19.1	11.69	12.54	12.44	10.82		17.44	13.26	16.67	9.12364	10.79	16.68	16.7
3	13.28	12.46	14.12	13.28	9.14	12.49	10.81	12.44	12.45	12.46	12.46	12.44	13.28	10.8	25.04	10.88	20.76	9.96	10.79	9.18	13.29	13.28	18.28	12.47	13.27	12.46	11.68	13.3	8.34	13.28	15.86	9.12	14.95	9.12	19.09	12.46	19.1	10.85	15.05	10.8	14.11		12.45	13.31	16.67	12.4547	12.45	17.51	10.02
4	17.43	11.63	14.95	12.45	9.13	12.49	9.95	6.64	10.78	9.14	13.29	11.63	11.63	10.79	20.87	12.56	22.43	10.79	9.96	9.18	13.27	15.79	23.27	12.5	13.28	10.79	12.52	18.26	13.35	16.6	20.04	9.96	11.63	10.8	25.75	10.79	19.09	13.36	15.05	12.46	12.46		11.64	12.44	20	10.8094	13.28	17.51	12.52
5	14.12	13.29	14.12	11.63	10.79	11.66	10.81	9.14	9.96	8.31	11.62	21.59	14.11	11.61	25.87	10.88	18.28	11.64	11.64	9.18	12.46	14.94	21.59	13.28	14.11	13.28	15.86	17.44	14.18	14.95	22.54	8.3	14.95	11.62	28.25	10.79	19.93	12.52	13.37	10.8	12.44		27.43	11.63	19.17	11.6316	13.28	19.18	18.36
[truncated: 38 more columns]

## Sheet: Fig 1j
Cell length/um
Col-0	dmi1-1
121.945	147.36
123.198	143.242
142.96	145.049
122.68	172.273
111.172	129.758
159.426	131.106
105.173	132.884
136.649	151.464
142.514	131.601
156.321	189.459
127.351	146.232
150.107	156.106
161.61	158.934
110.771	138.842
115.009	136.953
119.338	181.231
121.853	183.087
164.414	167.702
133.399	150.815
113.09
135.943
139.84
135.321
124.993
118.597
129.191
163.577

## Sheet: Figure 2b
	DF/F
Time/min	RGECO	GGECO
-1	-0.00120289	-5.75178e-05
-0.96667	0.00142963	-0.00287589
-0.93333	0.0141461	0.000688522
-0.9	0.00624849	-0.00784949
-0.86667	0.018608	-0.00163249
-0.83333	0.00977339	-0.0065232
-0.8	0.017314	-0.0065232
-0.76667	0.0100857	-0.00320747
-0.73333	0.0174479	-0.0027101
-0.7	0.01544	-0.00892711
-0.66667	0.0105319	-0.0130718
-0.63333	0.0118705	-0.00735213
-0.6	0.021419	-0.00610873
-0.56667	0.017671	-0.00246143
-0.53333	0.0141461	-0.0125744
-0.5	0.0174479	-0.0148954
-0.46667	0.0129413	-0.0162217
-0.43333	0.0114689	-0.020698
-0.4	0.0269517	-0.00569427
-0.36667	0.0228022	-0.0178796
-0.33333	0.0309674	-0.011331
-0.3	0.0377941	-0.00287589
-0.26667	0.0362325	-0.00246143
-0.23333	0.0462271	-0.00577716
-0.2	0.04413	0.0084805
-0.16667	0.0332876	-0.0077666
-0.13333	0.0255685	-0.0100876
-0.1	0.0287811	-0.0135691
-0.06667	0.0406051	-0.00312457
-0.03333	0.0646994	-0.00337325
0	0.0449778	0.00624238
0.03333	0.0588097	0.00193192
0.06667	0.0740694	0.0136199
0.1	0.0831271	0.0131225
0.13333	0.127791	0.0363327
0.16667	0.162549	0.0445391
0.2	0.160407	0.0403944
0.23333	0.19	0.0473575
0.26667	0.23153	0.0907107
0.3	0.293863	0.123122
0.33333	0.370295	0.170869
0.36667	0.377568	0.184132
0.4	0.377657	0.193333
0.43333	0.396353	0.205601
0.46667	0.382655	0.216874
0.5	0.382744	0.228645
0.53333	0.387697	0.233785
0.56667	0.366636	0.224832
0.6	0.352671	0.24539
0.63333	0.334555	0.232707
0.66667	0.306222	0.225744
0.7	0.296317	0.224583
0.73333	0.283645	0.231546
0.76667	0.26254	0.218284
0.8	0.247861	0.216211
0.83333	0.223231	0.224418
0.86667	0.213593	0.212067
0.9	0.199003	0.210574
0.93333	0.183966	0.206513
0.96667	0.165628	0.205435
1	0.162504	0.200959
1.03333	0.148762	0.199633
1.06667	0.137875	0.189437
1.1	0.115208	0.187281
1.13333	0.0994576	0.180733
1.16667	0.100127	0.172029
1.2	0.0831271	0.167055
1.23333	0.0617546	0.168548
1.26667	0.0546601	0.160092
1.3	0.0498859	0.153544
1.33333	0.031369	0.146912
1.36667	0.0193219	0.148322
1.4	0.0129413	0.137463
1.43333	0.0018312	0.126106
1.46667	-0.00678027	0.132821
1.5	-0.00869889	0.129422
1.53333	-0.0238247	0.121216
1.56667	-0.0322577	0.122044
1.6	-0.0376566	0.100907
1.63333	-0.051087	0.0984198
1.66667	-0.0770999	0.0759557
1.7	-0.0782154	0.0596257
1.73333	-0.0850421	0.0765359
1.76667	-0.0970892	0.0684124
1.8	-0.109493	0.05631
1.83333	-0.113241	0.0423839
1.86667	-0.11922	0.0315249
1.9	-0.126761	0.0129567
1.93333	-0.130821	0.0110502
1.96667	-0.142244	0.0059108
2	-0.146661	-0.015973
2.03333	-0.163616	-0.0262518
2.06667	-0.16433	-0.0306452
2.1	-0.16723	-0.0404266
2.13333	-0.175485	-0.0422502
2.16667	-0.177403	-0.0433279
2.2	-0.168435	-0.0245939
2.23333	-0.177894	-0.0240966
2.26667	-0.179768	-0.0327175
2.3	-0.178742	-0.0358675
2.33333	-0.188469	-0.0515343
2.36667	-0.190343	-0.0557619
2.4	-0.189361	-0.0557619
2.43333	-0.197214	-0.0624762
2.46667	-0.206674	-0.0629736
2.5	-0.199222	-0.0674498
2.53333	-0.203952	-0.0720918
2.56667	-0.208324	-0.0613157
2.6	-0.207566	-0.0660406
2.63333	-0.218855	-0.0747444
2.66667	-0.212876	-0.0759878
2.7	-0.217427	-0.07433
2.73333	-0.219613	-0.0689419
2.76667	-0.217561	-0.0768168
2.8	-0.223138	-0.0795522
2.83333	-0.220327	-0.075822
2.86667	-0.217917	-0.0721747
2.9	-0.220595	-0.0690248
2.93333	-0.221755	-0.0725063
2.96667	-0.222424	-0.0715116
3	-0.223495	-0.0710971

## Sheet: Figure 2c
Number of plants imaged
	Responsive	Non responsive	N Total	% Responsive	% Non Responsive
WT	33	8	41	80.4878	19.5122
dmi1-1	31	7	38	81.5789	18.4211
dmi1-2	19	20	39	48.7179	51.2821

[truncated: 32 more sheets: Figure 2d, Figure 2e, Figure 2f, Figure 2g, Figure 3a, Figure 3b, Figure 3c, Figure 3d, Fig 4 b, Fig 4cd, Sup Fig 1a, Sup Fig 1b, Sup Fig 1c, Sup Fig 1d, Sup Fig 2, Sup Fig 6a, Sup Fig 6b, Sup Fig 6d, Sup Fig 6e, Sup Fig 6f …]
